# Supplementary material for: Evidence for feminized genetic males in a flea beetle using newly identified X‐linked markers
Source: Ecol Evol. 2024 Aug 12;14(8):e70123. doi: 10.1002/ece3.70123 (PMC11318108; doi:10.1002/ece3.70123)
Supplement: Supplementary file 2 — Table S2. [file ECE3-14-e70123-s002.xlsx]

## Sheet: Sheet 1
df_id	Well	sex	haplotype	developmental_stage	SampleName	TargetName	Task	Cт	plate_no
/Users/fbrv016/Desktop/sexdet_auswertung_R/qPCRRohdaten/23_08_24_1SEXDet_x-marker_data02.xls	A1	female	HT1S	adult	Rest28_HT1S	VSSC	UNKNOWN	21.6816	1
/Users/fbrv016/Desktop/sexdet_auswertung_R/qPCRRohdaten/23_08_24_1SEXDet_x-marker_data02.xls	A2	female	HT1S	adult	Rest28_HT1S	VSSC	UNKNOWN	21.6774	1
/Users/fbrv016/Desktop/sexdet_auswertung_R/qPCRRohdaten/23_08_24_1SEXDet_x-marker_data02.xls	A3	female	HT1S	adult	Rest28_HT1S	VSSC	UNKNOWN	21.7008	1
/Users/fbrv016/Desktop/sexdet_auswertung_R/qPCRRohdaten/23_08_24_1SEXDet_x-marker_data02.xls	A4	female	HT1S	adult	Rest28_HT1S	SL4108_intron	UNKNOWN	20.6328	1
/Users/fbrv016/Desktop/sexdet_auswertung_R/qPCRRohdaten/23_08_24_1SEXDet_x-marker_data02.xls	A5	female	HT1S	adult	Rest28_HT1S	SL4108_intron	UNKNOWN	20.6228	1
/Users/fbrv016/Desktop/sexdet_auswertung_R/qPCRRohdaten/23_08_24_1SEXDet_x-marker_data02.xls	A6	female	HT1S	adult	Rest28_HT1S	SL4108_intron	UNKNOWN	20.6423	1
/Users/fbrv016/Desktop/sexdet_auswertung_R/qPCRRohdaten/23_08_24_1SEXDet_x-marker_data02.xls	A7	female	HT1S	adult	Rest28_HT1S	SL3442	UNKNOWN	20.8802	1
/Users/fbrv016/Desktop/sexdet_auswertung_R/qPCRRohdaten/23_08_24_1SEXDet_x-marker_data02.xls	A8	female	HT1S	adult	Rest28_HT1S	SL3442	UNKNOWN	20.8912	1
/Users/fbrv016/Desktop/sexdet_auswertung_R/qPCRRohdaten/23_08_24_1SEXDet_x-marker_data02.xls	A9	female	HT1S	adult	Rest28_HT1S	SL3442	UNKNOWN	20.9614	1
/Users/fbrv016/Desktop/sexdet_auswertung_R/qPCRRohdaten/23_08_24_1SEXDet_x-marker_data02.xls	A10	female	HT1S	adult	Rest28_HT1S	AL40057neu	UNKNOWN	23.9033	1
/Users/fbrv016/Desktop/sexdet_auswertung_R/qPCRRohdaten/23_08_24_1SEXDet_x-marker_data02.xls	A11	female	HT1S	adult	Rest28_HT1S	AL40057neu	UNKNOWN	23.6963	1
/Users/fbrv016/Desktop/sexdet_auswertung_R/qPCRRohdaten/23_08_24_1SEXDet_x-marker_data02.xls	A12	female	HT1S	adult	Rest28_HT1S	AL40057neu	UNKNOWN	23.2722	1
/Users/fbrv016/Desktop/sexdet_auswertung_R/qPCRRohdaten/23_08_24_1SEXDet_x-marker_data02.xls	B1	female	HT1S	adult	Rest30_HT1S	VSSC	UNKNOWN	21.961	1
/Users/fbrv016/Desktop/sexdet_auswertung_R/qPCRRohdaten/23_08_24_1SEXDet_x-marker_data02.xls	B2	female	HT1S	adult	Rest30_HT1S	VSSC	UNKNOWN	21.9539	1
/Users/fbrv016/Desktop/sexdet_auswertung_R/qPCRRohdaten/23_08_24_1SEXDet_x-marker_data02.xls	B3	female	HT1S	adult	Rest30_HT1S	VSSC	UNKNOWN	21.9808	1
/Users/fbrv016/Desktop/sexdet_auswertung_R/qPCRRohdaten/23_08_24_1SEXDet_x-marker_data02.xls	B4	female	HT1S	adult	Rest30_HT1S	SL4108_intron	UNKNOWN	21.1007	1
/Users/fbrv016/Desktop/sexdet_auswertung_R/qPCRRohdaten/23_08_24_1SEXDet_x-marker_data02.xls	B5	female	HT1S	adult	Rest30_HT1S	SL4108_intron	UNKNOWN	21.0943	1
/Users/fbrv016/Desktop/sexdet_auswertung_R/qPCRRohdaten/23_08_24_1SEXDet_x-marker_data02.xls	B6	female	HT1S	adult	Rest30_HT1S	SL4108_intron	UNKNOWN	21.0886	1
/Users/fbrv016/Desktop/sexdet_auswertung_R/qPCRRohdaten/23_08_24_1SEXDet_x-marker_data02.xls	B8	female	HT1S	adult	Rest30_HT1S	SL3442	UNKNOWN	21.4779	1
/Users/fbrv016/Desktop/sexdet_auswertung_R/qPCRRohdaten/23_08_24_1SEXDet_x-marker_data02.xls	B9	female	HT1S	adult	Rest30_HT1S	SL3442	UNKNOWN	21.4314	1
/Users/fbrv016/Desktop/sexdet_auswertung_R/qPCRRohdaten/23_08_24_1SEXDet_x-marker_data02.xls	B10	female	HT1S	adult	Rest30_HT1S	AL40057neu	UNKNOWN	24.5116	1
/Users/fbrv016/Desktop/sexdet_auswertung_R/qPCRRohdaten/23_08_24_1SEXDet_x-marker_data02.xls	B11	female	HT1S	adult	Rest30_HT1S	AL40057neu	UNKNOWN	24.6097	1
/Users/fbrv016/Desktop/sexdet_auswertung_R/qPCRRohdaten/23_08_24_1SEXDet_x-marker_data02.xls	B12	female	HT1S	adult	Rest30_HT1S	AL40057neu	UNKNOWN	24.3715	1
/Users/fbrv016/Desktop/sexdet_auswertung_R/qPCRRohdaten/23_08_24_1SEXDet_x-marker_data02.xls	D1	female	HT1S	adult	Rest41_HT1S	VSSC	UNKNOWN	23.6744	1
/Users/fbrv016/Desktop/sexdet_auswertung_R/qPCRRohdaten/23_08_24_1SEXDet_x-marker_data02.xls	D2	female	HT1S	adult	Rest41_HT1S	VSSC	UNKNOWN	23.6973	1
/Users/fbrv016/Desktop/sexdet_auswertung_R/qPCRRohdaten/23_08_24_1SEXDet_x-marker_data02.xls	D3	female	HT1S	adult	Rest41_HT1S	VSSC	UNKNOWN	23.7039	1
/Users/fbrv016/Desktop/sexdet_auswertung_R/qPCRRohdaten/23_08_24_1SEXDet_x-marker_data02.xls	D4	female	HT1S	adult	Rest41_HT1S	SL4108_intron	UNKNOWN	21.3924	1
/Users/fbrv016/Desktop/sexdet_auswertung_R/qPCRRohdaten/23_08_24_1SEXDet_x-marker_data02.xls	D5	female	HT1S	adult	Rest41_HT1S	SL4108_intron	UNKNOWN	21.1564	1
/Users/fbrv016/Desktop/sexdet_auswertung_R/qPCRRohdaten/23_08_24_1SEXDet_x-marker_data02.xls	D6	female	HT1S	adult	Rest41_HT1S	SL4108_intron	UNKNOWN	21.109	1
/Users/fbrv016/Desktop/sexdet_auswertung_R/qPCRRohdaten/23_08_24_1SEXDet_x-marker_data02.xls	D7	female	HT1S	adult	Rest41_HT1S	SL3442	UNKNOWN	21.5147	1
/Users/fbrv016/Desktop/sexdet_auswertung_R/qPCRRohdaten/23_08_24_1SEXDet_x-marker_data02.xls	D8	female	HT1S	adult	Rest41_HT1S	SL3442	UNKNOWN	21.6782	1
/Users/fbrv016/Desktop/sexdet_auswertung_R/qPCRRohdaten/23_08_24_1SEXDet_x-marker_data02.xls	D9	female	HT1S	adult	Rest41_HT1S	SL3442	UNKNOWN	21.606	1
/Users/fbrv016/Desktop/sexdet_auswertung_R/qPCRRohdaten/23_08_24_1SEXDet_x-marker_data02.xls	D10	female	HT1S	adult	Rest41_HT1S	AL40057neu	UNKNOWN	25.3538	1
/Users/fbrv016/Desktop/sexdet_auswertung_R/qPCRRohdaten/23_08_24_1SEXDet_x-marker_data02.xls	D12	female	HT1S	adult	Rest41_HT1S	AL40057neu	UNKNOWN	25.1484	1
/Users/fbrv016/Desktop/sexdet_auswertung_R/qPCRRohdaten/23_08_24_1SEXDet_x-marker_data02.xls	E1	female	HT1S	adult	Rest33_HT1S	VSSC	UNKNOWN	22.1695	1
/Users/fbrv016/Desktop/sexdet_auswertung_R/qPCRRohdaten/23_08_24_1SEXDet_x-marker_data02.xls	E2	female	HT1S	adult	Rest33_HT1S	VSSC	UNKNOWN	22.1353	1
/Users/fbrv016/Desktop/sexdet_auswertung_R/qPCRRohdaten/23_08_24_1SEXDet_x-marker_data02.xls	E3	female	HT1S	adult	Rest33_HT1S	VSSC	UNKNOWN	22.1356	1
/Users/fbrv016/Desktop/sexdet_auswertung_R/qPCRRohdaten/23_08_24_1SEXDet_x-marker_data02.xls	E5	female	HT1S	adult	Rest33_HT1S	SL4108_intron	UNKNOWN	27.3779	1
/Users/fbrv016/Desktop/sexdet_auswertung_R/qPCRRohdaten/23_08_24_1SEXDet_x-marker_data02.xls	E6	female	HT1S	adult	Rest33_HT1S	SL4108_intron	UNKNOWN	25.8561	1
/Users/fbrv016/Desktop/sexdet_auswertung_R/qPCRRohdaten/23_08_24_1SEXDet_x-marker_data02.xls	E7	female	HT1S	adult	Rest33_HT1S	SL3442	UNKNOWN	21.5682	1
/Users/fbrv016/Desktop/sexdet_auswertung_R/qPCRRohdaten/23_08_24_1SEXDet_x-marker_data02.xls	E8	female	HT1S	adult	Rest33_HT1S	SL3442	UNKNOWN	21.7273	1
/Users/fbrv016/Desktop/sexdet_auswertung_R/qPCRRohdaten/23_08_24_1SEXDet_x-marker_data02.xls	E9	female	HT1S	adult	Rest33_HT1S	SL3442	UNKNOWN	21.546	1
/Users/fbrv016/Desktop/sexdet_auswertung_R/qPCRRohdaten/23_08_24_1SEXDet_x-marker_data02.xls	F1	male	HT2	adult	23Bue142_HT2M	VSSC	UNKNOWN	23.094	1
/Users/fbrv016/Desktop/sexdet_auswertung_R/qPCRRohdaten/23_08_24_1SEXDet_x-marker_data02.xls	F2	male	HT2	adult	23Bue142_HT2M	VSSC	UNKNOWN	22.9358	1
/Users/fbrv016/Desktop/sexdet_auswertung_R/qPCRRohdaten/23_08_24_1SEXDet_x-marker_data02.xls	F3	male	HT2	adult	23Bue142_HT2M	VSSC	UNKNOWN	22.9321	1
/Users/fbrv016/Desktop/sexdet_auswertung_R/qPCRRohdaten/23_08_24_1SEXDet_x-marker_data02.xls	F4	male	HT2	adult	23Bue142_HT2M	SL4108_intron	UNKNOWN	21.9779	1
/Users/fbrv016/Desktop/sexdet_auswertung_R/qPCRRohdaten/23_08_24_1SEXDet_x-marker_data02.xls	F5	male	HT2	adult	23Bue142_HT2M	SL4108_intron	UNKNOWN	22.004	1
/Users/fbrv016/Desktop/sexdet_auswertung_R/qPCRRohdaten/23_08_24_1SEXDet_x-marker_data02.xls	F6	male	HT2	adult	23Bue142_HT2M	SL4108_intron	UNKNOWN	22.1351	1
/Users/fbrv016/Desktop/sexdet_auswertung_R/qPCRRohdaten/23_08_24_1SEXDet_x-marker_data02.xls	F7	male	HT2	adult	23Bue142_HT2M	SL3442	UNKNOWN	22.4277	1
/Users/fbrv016/Desktop/sexdet_auswertung_R/qPCRRohdaten/23_08_24_1SEXDet_x-marker_data02.xls	F8	male	HT2	adult	23Bue142_HT2M	SL3442	UNKNOWN	22.4198	1
/Users/fbrv016/Desktop/sexdet_auswertung_R/qPCRRohdaten/23_08_24_1SEXDet_x-marker_data02.xls	F9	male	HT2	adult	23Bue142_HT2M	SL3442	UNKNOWN	22.4965	1
/Users/fbrv016/Desktop/sexdet_auswertung_R/qPCRRohdaten/23_08_24_1SEXDet_x-marker_data02.xls	F10	male	HT2	adult	23Bue142_HT2M	AL40057neu	UNKNOWN	24.8364	1
/Users/fbrv016/Desktop/sexdet_auswertung_R/qPCRRohdaten/23_08_24_1SEXDet_x-marker_data02.xls	F11	male	HT2	adult	23Bue142_HT2M	AL40057neu	UNKNOWN	24.8931	1
/Users/fbrv016/Desktop/sexdet_auswertung_R/qPCRRohdaten/23_08_24_1SEXDet_x-marker_data02.xls	F12	male	HT2	adult	23Bue142_HT2M	AL40057neu	UNKNOWN	24.5225	1
/Users/fbrv016/Desktop/sexdet_auswertung_R/qPCRRohdaten/23_08_24_1SEXDet_x-marker_data02.xls	G1	female	HT2	adult	19Sp32W_5ng	VSSC	REFERENCE	21.7969	1
/Users/fbrv016/Desktop/sexdet_auswertung_R/qPCRRohdaten/23_08_24_1SEXDet_x-marker_data02.xls	G2	female	HT2	adult	19Sp32W_5ng	VSSC	REFERENCE	21.8241	1
/Users/fbrv016/Desktop/sexdet_auswertung_R/qPCRRohdaten/23_08_24_1SEXDet_x-marker_data02.xls	G3	female	HT2	adult	19Sp32W_5ng	VSSC	REFERENCE	21.8055	1
/Users/fbrv016/Desktop/sexdet_auswertung_R/qPCRRohdaten/23_08_24_1SEXDet_x-marker_data02.xls	G4	female	HT2	adult	19Sp32W_5ng	SL4108_intron	REFERENCE	20.841	1
/Users/fbrv016/Desktop/sexdet_auswertung_R/qPCRRohdaten/23_08_24_1SEXDet_x-marker_data02.xls	G5	female	HT2	adult	19Sp32W_5ng	SL4108_intron	REFERENCE	20.8593	1
/Users/fbrv016/Desktop/sexdet_auswertung_R/qPCRRohdaten/23_08_24_1SEXDet_x-marker_data02.xls	G6	female	HT2	adult	19Sp32W_5ng	SL4108_intron	REFERENCE	20.9291	1
/Users/fbrv016/Desktop/sexdet_auswertung_R/qPCRRohdaten/23_08_24_1SEXDet_x-marker_data02.xls	G7	female	HT2	adult	19Sp32W_5ng	SL3442	REFERENCE	21.2107	1
/Users/fbrv016/Desktop/sexdet_auswertung_R/qPCRRohdaten/23_08_24_1SEXDet_x-marker_data02.xls	G8	female	HT2	adult	19Sp32W_5ng	SL3442	REFERENCE	21.388	1
/Users/fbrv016/Desktop/sexdet_auswertung_R/qPCRRohdaten/23_08_24_1SEXDet_x-marker_data02.xls	G9	female	HT2	adult	19Sp32W_5ng	SL3442	REFERENCE	21.2938	1
/Users/fbrv016/Desktop/sexdet_auswertung_R/qPCRRohdaten/23_08_24_1SEXDet_x-marker_data02.xls	G10	female	HT2	adult	19Sp32W_5ng	AL40057neu	REFERENCE	24.5442	1
/Users/fbrv016/Desktop/sexdet_auswertung_R/qPCRRohdaten/23_08_24_1SEXDet_x-marker_data02.xls	G11	female	HT2	adult	19Sp32W_5ng	AL40057neu	REFERENCE	24.539	1
/Users/fbrv016/Desktop/sexdet_auswertung_R/qPCRRohdaten/23_08_24_1SEXDet_x-marker_data02.xls	G12	female	HT2	adult	19Sp32W_5ng	AL40057neu	REFERENCE	24.2386	1
/Users/fbrv016/Desktop/sexdet_auswertung_R/qPCRRohdaten/23_08_30_SEXDet_x-marker_data02.xls	A1	female	HT1S	adult	19Bue100HT1S	VSSC	UNKNOWN	22.4489	1
/Users/fbrv016/Desktop/sexdet_auswertung_R/qPCRRohdaten/23_08_30_SEXDet_x-marker_data02.xls	A2	female	HT1S	adult	19Bue100HT1S	VSSC	UNKNOWN	22.4289	1
/Users/fbrv016/Desktop/sexdet_auswertung_R/qPCRRohdaten/23_08_30_SEXDet_x-marker_data02.xls	A3	female	HT1S	adult	19Bue100HT1S	VSSC	UNKNOWN	22.3844	1
/Users/fbrv016/Desktop/sexdet_auswertung_R/qPCRRohdaten/23_08_30_SEXDet_x-marker_data02.xls	A4	female	HT1S	adult	19Bue100HT1S	SL4108_intron	UNKNOWN	21.5307	1
/Users/fbrv016/Desktop/sexdet_auswertung_R/qPCRRohdaten/23_08_30_SEXDet_x-marker_data02.xls	A5	female	HT1S	adult	19Bue100HT1S	SL4108_intron	UNKNOWN	21.3858	1
/Users/fbrv016/Desktop/sexdet_auswertung_R/qPCRRohdaten/23_08_30_SEXDet_x-marker_data02.xls	A6	female	HT1S	adult	19Bue100HT1S	SL4108_intron	UNKNOWN	21.4721	1
/Users/fbrv016/Desktop/sexdet_auswertung_R/qPCRRohdaten/23_08_30_SEXDet_x-marker_data02.xls	A7	female	HT1S	adult	19Bue100HT1S	SL3442	UNKNOWN	21.7407	1
/Users/fbrv016/Desktop/sexdet_auswertung_R/qPCRRohdaten/23_08_30_SEXDet_x-marker_data02.xls	A8	female	HT1S	adult	19Bue100HT1S	SL3442	UNKNOWN	21.7319	1
/Users/fbrv016/Desktop/sexdet_auswertung_R/qPCRRohdaten/23_08_30_SEXDet_x-marker_data02.xls	A9	female	HT1S	adult	19Bue100HT1S	SL3442	UNKNOWN	21.7624	1
/Users/fbrv016/Desktop/sexdet_auswertung_R/qPCRRohdaten/23_08_30_SEXDet_x-marker_data02.xls	A10	female	HT1S	adult	19Bue100HT1S	AL40057neu	UNKNOWN	24.6756	1
/Users/fbrv016/Desktop/sexdet_auswertung_R/qPCRRohdaten/23_08_30_SEXDet_x-marker_data02.xls	A11	female	HT1S	adult	19Bue100HT1S	AL40057neu	UNKNOWN	24.6271	1
/Users/fbrv016/Desktop/sexdet_auswertung_R/qPCRRohdaten/23_08_30_SEXDet_x-marker_data02.xls	A12	female	HT1S	adult	19Bue100HT1S	AL40057neu	UNKNOWN	24.1617	1
/Users/fbrv016/Desktop/sexdet_auswertung_R/qPCRRohdaten/23_08_30_SEXDet_x-marker_data02.xls	B1	female	HT1S	adult	19Gue198HT1S	VSSC	UNKNOWN	22.0052	1
/Users/fbrv016/Desktop/sexdet_auswertung_R/qPCRRohdaten/23_08_30_SEXDet_x-marker_data02.xls	B2	female	HT1S	adult	19Gue198HT1S	VSSC	UNKNOWN	22.0083	1
/Users/fbrv016/Desktop/sexdet_auswertung_R/qPCRRohdaten/23_08_30_SEXDet_x-marker_data02.xls	B3	female	HT1S	adult	19Gue198HT1S	VSSC	UNKNOWN	22.0167	1
/Users/fbrv016/Desktop/sexdet_auswertung_R/qPCRRohdaten/23_08_30_SEXDet_x-marker_data02.xls	B4	female	HT1S	adult	19Gue198HT1S	SL4108_intron	UNKNOWN	21.1631	1
/Users/fbrv016/Desktop/sexdet_auswertung_R/qPCRRohdaten/23_08_30_SEXDet_x-marker_data02.xls	B5	female	HT1S	adult	19Gue198HT1S	SL4108_intron	UNKNOWN	21.1257	1
/Users/fbrv016/Desktop/sexdet_auswertung_R/qPCRRohdaten/23_08_30_SEXDet_x-marker_data02.xls	B6	female	HT1S	adult	19Gue198HT1S	SL4108_intron	UNKNOWN	21.1742	1
/Users/fbrv016/Desktop/sexdet_auswertung_R/qPCRRohdaten/23_08_30_SEXDet_x-marker_data02.xls	B7	female	HT1S	adult	19Gue198HT1S	SL3442	UNKNOWN	21.3904	1
/Users/fbrv016/Desktop/sexdet_auswertung_R/qPCRRohdaten/23_08_30_SEXDet_x-marker_data02.xls	B8	female	HT1S	adult	19Gue198HT1S	SL3442	UNKNOWN	21.4708	1
/Users/fbrv016/Desktop/sexdet_auswertung_R/qPCRRohdaten/23_08_30_SEXDet_x-marker_data02.xls	B9	female	HT1S	adult	19Gue198HT1S	SL3442	UNKNOWN	21.4548	1
/Users/fbrv016/Desktop/sexdet_auswertung_R/qPCRRohdaten/23_08_30_SEXDet_x-marker_data02.xls	B10	female	HT1S	adult	19Gue198HT1S	AL40057neu	UNKNOWN	24.5252	1
/Users/fbrv016/Desktop/sexdet_auswertung_R/qPCRRohdaten/23_08_30_SEXDet_x-marker_data02.xls	B11	female	HT1S	adult	19Gue198HT1S	AL40057neu	UNKNOWN	24.6632	1
/Users/fbrv016/Desktop/sexdet_auswertung_R/qPCRRohdaten/23_08_30_SEXDet_x-marker_data02.xls	B12	female	HT1S	adult	19Gue198HT1S	AL40057neu	UNKNOWN	24.3834	1
/Users/fbrv016/Desktop/sexdet_auswertung_R/qPCRRohdaten/23_08_30_SEXDet_x-marker_data02.xls	C1	female	HT1S	adult	19Bue149HT1S	VSSC	UNKNOWN	22.364	1
/Users/fbrv016/Desktop/sexdet_auswertung_R/qPCRRohdaten/23_08_30_SEXDet_x-marker_data02.xls	C2	female	HT1S	adult	19Bue149HT1S	VSSC	UNKNOWN	22.3362	1
/Users/fbrv016/Desktop/sexdet_auswertung_R/qPCRRohdaten/23_08_30_SEXDet_x-marker_data02.xls	C3	female	HT1S	adult	19Bue149HT1S	VSSC	UNKNOWN	22.3842	1
/Users/fbrv016/Desktop/sexdet_auswertung_R/qPCRRohdaten/23_08_30_SEXDet_x-marker_data02.xls	C4	female	HT1S	adult	19Bue149HT1S	SL4108_intron	UNKNOWN	21.4121	1
/Users/fbrv016/Desktop/sexdet_auswertung_R/qPCRRohdaten/23_08_30_SEXDet_x-marker_data02.xls	C5	female	HT1S	adult	19Bue149HT1S	SL4108_intron	UNKNOWN	21.4747	1
/Users/fbrv016/Desktop/sexdet_auswertung_R/qPCRRohdaten/23_08_30_SEXDet_x-marker_data02.xls	C6	female	HT1S	adult	19Bue149HT1S	SL4108_intron	UNKNOWN	21.4005	1
/Users/fbrv016/Desktop/sexdet_auswertung_R/qPCRRohdaten/23_08_30_SEXDet_x-marker_data02.xls	C7	female	HT1S	adult	19Bue149HT1S	SL3442	UNKNOWN	21.6523	1
/Users/fbrv016/Desktop/sexdet_auswertung_R/qPCRRohdaten/23_08_30_SEXDet_x-marker_data02.xls	C8	female	HT1S	adult	19Bue149HT1S	SL3442	UNKNOWN	21.7385	1
/Users/fbrv016/Desktop/sexdet_auswertung_R/qPCRRohdaten/23_08_30_SEXDet_x-marker_data02.xls	C9	female	HT1S	adult	19Bue149HT1S	SL3442	UNKNOWN	21.756	1
/Users/fbrv016/Desktop/sexdet_auswertung_R/qPCRRohdaten/23_08_30_SEXDet_x-marker_data02.xls	C10	female	HT1S	adult	19Bue149HT1S	AL40057neu	UNKNOWN	24.7425	1
/Users/fbrv016/Desktop/sexdet_auswertung_R/qPCRRohdaten/23_08_30_SEXDet_x-marker_data02.xls	C11	female	HT1S	adult	19Bue149HT1S	AL40057neu	UNKNOWN	24.9036	1
/Users/fbrv016/Desktop/sexdet_auswertung_R/qPCRRohdaten/23_08_30_SEXDet_x-marker_data02.xls	C12	female	HT1S	adult	19Bue149HT1S	AL40057neu	UNKNOWN	24.6117	1
/Users/fbrv016/Desktop/sexdet_auswertung_R/qPCRRohdaten/23_08_30_SEXDet_x-marker_data02.xls	D1	female	HT1S	adult	18Pev17HT1S	VSSC	UNKNOWN	23.3911	1
/Users/fbrv016/Desktop/sexdet_auswertung_R/qPCRRohdaten/23_08_30_SEXDet_x-marker_data02.xls	D2	female	HT1S	adult	18Pev17HT1S	VSSC	UNKNOWN	23.3898	1
/Users/fbrv016/Desktop/sexdet_auswertung_R/qPCRRohdaten/23_08_30_SEXDet_x-marker_data02.xls	D3	female	HT1S	adult	18Pev17HT1S	VSSC	UNKNOWN	23.3644	1
/Users/fbrv016/Desktop/sexdet_auswertung_R/qPCRRohdaten/23_08_30_SEXDet_x-marker_data02.xls	D4	female	HT1S	adult	18Pev17HT1S	SL4108_intron	UNKNOWN	21.098	1
/Users/fbrv016/Desktop/sexdet_auswertung_R/qPCRRohdaten/23_08_30_SEXDet_x-marker_data02.xls	D5	female	HT1S	adult	18Pev17HT1S	SL4108_intron	UNKNOWN	21.1241	1
/Users/fbrv016/Desktop/sexdet_auswertung_R/qPCRRohdaten/23_08_30_SEXDet_x-marker_data02.xls	D6	female	HT1S	adult	18Pev17HT1S	SL4108_intron	UNKNOWN	21.1131	1
/Users/fbrv016/Desktop/sexdet_auswertung_R/qPCRRohdaten/23_08_30_SEXDet_x-marker_data02.xls	D7	female	HT1S	adult	18Pev17HT1S	SL3442	UNKNOWN	21.4347	1
/Users/fbrv016/Desktop/sexdet_auswertung_R/qPCRRohdaten/23_08_30_SEXDet_x-marker_data02.xls	D8	female	HT1S	adult	18Pev17HT1S	SL3442	UNKNOWN	21.4716	1
/Users/fbrv016/Desktop/sexdet_auswertung_R/qPCRRohdaten/23_08_30_SEXDet_x-marker_data02.xls	D9	female	HT1S	adult	18Pev17HT1S	SL3442	UNKNOWN	21.4953	1
/Users/fbrv016/Desktop/sexdet_auswertung_R/qPCRRohdaten/23_08_30_SEXDet_x-marker_data02.xls	D10	female	HT1S	adult	18Pev17HT1S	AL40057neu	UNKNOWN	24.8036	1
/Users/fbrv016/Desktop/sexdet_auswertung_R/qPCRRohdaten/23_08_30_SEXDet_x-marker_data02.xls	D11	female	HT1S	adult	18Pev17HT1S	AL40057neu	UNKNOWN	24.7949	1
/Users/fbrv016/Desktop/sexdet_auswertung_R/qPCRRohdaten/23_08_30_SEXDet_x-marker_data02.xls	D12	female	HT1S	adult	18Pev17HT1S	AL40057neu	UNKNOWN	24.4422	1
/Users/fbrv016/Desktop/sexdet_auswertung_R/qPCRRohdaten/23_08_30_SEXDet_x-marker_data02.xls	E1	female	HT1S	adult	19Gue1HT1S	VSSC	UNKNOWN	22.8592	1
/Users/fbrv016/Desktop/sexdet_auswertung_R/qPCRRohdaten/23_08_30_SEXDet_x-marker_data02.xls	E2	female	HT1S	adult	19Gue1HT1S	VSSC	UNKNOWN	22.8433	1
/Users/fbrv016/Desktop/sexdet_auswertung_R/qPCRRohdaten/23_08_30_SEXDet_x-marker_data02.xls	E3	female	HT1S	adult	19Gue1HT1S	VSSC	UNKNOWN	22.8145	1
/Users/fbrv016/Desktop/sexdet_auswertung_R/qPCRRohdaten/23_08_30_SEXDet_x-marker_data02.xls	E4	female	HT1S	adult	19Gue1HT1S	SL4108_intron	UNKNOWN	21.8088	1
/Users/fbrv016/Desktop/sexdet_auswertung_R/qPCRRohdaten/23_08_30_SEXDet_x-marker_data02.xls	E5	female	HT1S	adult	19Gue1HT1S	SL4108_intron	UNKNOWN	21.8513	1
/Users/fbrv016/Desktop/sexdet_auswertung_R/qPCRRohdaten/23_08_30_SEXDet_x-marker_data02.xls	E6	female	HT1S	adult	19Gue1HT1S	SL4108_intron	UNKNOWN	21.7602	1
/Users/fbrv016/Desktop/sexdet_auswertung_R/qPCRRohdaten/23_08_30_SEXDet_x-marker_data02.xls	E7	female	HT1S	adult	19Gue1HT1S	SL3442	UNKNOWN	22.1082	1
/Users/fbrv016/Desktop/sexdet_auswertung_R/qPCRRohdaten/23_08_30_SEXDet_x-marker_data02.xls	E8	female	HT1S	adult	19Gue1HT1S	SL3442	UNKNOWN	22.1521	1
/Users/fbrv016/Desktop/sexdet_auswertung_R/qPCRRohdaten/23_08_30_SEXDet_x-marker_data02.xls	E9	female	HT1S	adult	19Gue1HT1S	SL3442	UNKNOWN	22.2044	1
/Users/fbrv016/Desktop/sexdet_auswertung_R/qPCRRohdaten/23_08_30_SEXDet_x-marker_data02.xls	E10	female	HT1S	adult	19Gue1HT1S	AL40057neu	UNKNOWN	25.4547	1
/Users/fbrv016/Desktop/sexdet_auswertung_R/qPCRRohdaten/23_08_30_SEXDet_x-marker_data02.xls	E11	female	HT1S	adult	19Gue1HT1S	AL40057neu	UNKNOWN	25.4944	1
/Users/fbrv016/Desktop/sexdet_auswertung_R/qPCRRohdaten/23_08_30_SEXDet_x-marker_data02.xls	E12	female	HT1S	adult	19Gue1HT1S	AL40057neu	UNKNOWN	25.1387	1
/Users/fbrv016/Desktop/sexdet_auswertung_R/qPCRRohdaten/23_08_30_SEXDet_x-marker_data02.xls	F1	female	HT1S	adult	19Bue136HT1S	VSSC	UNKNOWN	24.0084	1
/Users/fbrv016/Desktop/sexdet_auswertung_R/qPCRRohdaten/23_08_30_SEXDet_x-marker_data02.xls	F2	female	HT1S	adult	19Bue136HT1S	VSSC	UNKNOWN	23.9044	1
/Users/fbrv016/Desktop/sexdet_auswertung_R/qPCRRohdaten/23_08_30_SEXDet_x-marker_data02.xls	F3	female	HT1S	adult	19Bue136HT1S	VSSC	UNKNOWN	23.9385	1
/Users/fbrv016/Desktop/sexdet_auswertung_R/qPCRRohdaten/23_08_30_SEXDet_x-marker_data02.xls	F4	female	HT1S	adult	19Bue136HT1S	SL4108_intron	UNKNOWN	22.963	1
/Users/fbrv016/Desktop/sexdet_auswertung_R/qPCRRohdaten/23_08_30_SEXDet_x-marker_data02.xls	F5	female	HT1S	adult	19Bue136HT1S	SL4108_intron	UNKNOWN	23.077	1
/Users/fbrv016/Desktop/sexdet_auswertung_R/qPCRRohdaten/23_08_30_SEXDet_x-marker_data02.xls	F6	female	HT1S	adult	19Bue136HT1S	SL4108_intron	UNKNOWN	22.9946	1
/Users/fbrv016/Desktop/sexdet_auswertung_R/qPCRRohdaten/23_08_30_SEXDet_x-marker_data02.xls	F7	female	HT1S	adult	19Bue136HT1S	SL3442	UNKNOWN	23.2367	1
/Users/fbrv016/Desktop/sexdet_auswertung_R/qPCRRohdaten/23_08_30_SEXDet_x-marker_data02.xls	F8	female	HT1S	adult	19Bue136HT1S	SL3442	UNKNOWN	23.3667	1
/Users/fbrv016/Desktop/sexdet_auswertung_R/qPCRRohdaten/23_08_30_SEXDet_x-marker_data02.xls	F9	female	HT1S	adult	19Bue136HT1S	SL3442	UNKNOWN	23.3287	1
/Users/fbrv016/Desktop/sexdet_auswertung_R/qPCRRohdaten/23_08_30_SEXDet_x-marker_data02.xls	F10	female	HT1S	adult	19Bue136HT1S	AL40057neu	UNKNOWN	25.6763	1
/Users/fbrv016/Desktop/sexdet_auswertung_R/qPCRRohdaten/23_08_30_SEXDet_x-marker_data02.xls	F11	female	HT1S	adult	19Bue136HT1S	AL40057neu	UNKNOWN	25.6507	1
/Users/fbrv016/Desktop/sexdet_auswertung_R/qPCRRohdaten/23_08_30_SEXDet_x-marker_data02.xls	F12	female	HT1S	adult	19Bue136HT1S	AL40057neu	UNKNOWN	25.3752	1
/Users/fbrv016/Desktop/sexdet_auswertung_R/qPCRRohdaten/23_08_30_SEXDet_x-marker_data02.xls	G1	female	HT2	adult	19Sp32W_5ng	VSSC	REFERENCE	21.8472	1
/Users/fbrv016/Desktop/sexdet_auswertung_R/qPCRRohdaten/23_08_30_SEXDet_x-marker_data02.xls	G2	female	HT2	adult	19Sp32W_5ng	VSSC	REFERENCE	21.781	1
/Users/fbrv016/Desktop/sexdet_auswertung_R/qPCRRohdaten/23_08_30_SEXDet_x-marker_data02.xls	G3	female	HT2	adult	19Sp32W_5ng	VSSC	REFERENCE	21.8078	1
/Users/fbrv016/Desktop/sexdet_auswertung_R/qPCRRohdaten/23_08_30_SEXDet_x-marker_data02.xls	G4	female	HT2	adult	19Sp32W_5ng	SL4108_intron	REFERENCE	20.9193	1
/Users/fbrv016/Desktop/sexdet_auswertung_R/qPCRRohdaten/23_08_30_SEXDet_x-marker_data02.xls	G5	female	HT2	adult	19Sp32W_5ng	SL4108_intron	REFERENCE	21.0705	1
/Users/fbrv016/Desktop/sexdet_auswertung_R/qPCRRohdaten/23_08_30_SEXDet_x-marker_data02.xls	G6	female	HT2	adult	19Sp32W_5ng	SL4108_intron	REFERENCE	20.9347	1
/Users/fbrv016/Desktop/sexdet_auswertung_R/qPCRRohdaten/23_08_30_SEXDet_x-marker_data02.xls	G7	female	HT2	adult	19Sp32W_5ng	SL3442	REFERENCE	21.3709	1
/Users/fbrv016/Desktop/sexdet_auswertung_R/qPCRRohdaten/23_08_30_SEXDet_x-marker_data02.xls	G8	female	HT2	adult	19Sp32W_5ng	SL3442	REFERENCE	21.4799	1
/Users/fbrv016/Desktop/sexdet_auswertung_R/qPCRRohdaten/23_08_30_SEXDet_x-marker_data02.xls	G9	female	HT2	adult	19Sp32W_5ng	SL3442	REFERENCE	21.5217	1
/Users/fbrv016/Desktop/sexdet_auswertung_R/qPCRRohdaten/23_08_30_SEXDet_x-marker_data02.xls	G10	female	HT2	adult	19Sp32W_5ng	AL40057neu	REFERENCE	24.4811	1
/Users/fbrv016/Desktop/sexdet_auswertung_R/qPCRRohdaten/23_08_30_SEXDet_x-marker_data02.xls	G11	female	HT2	adult	19Sp32W_5ng	AL40057neu	REFERENCE	24.5208	1
/Users/fbrv016/Desktop/sexdet_auswertung_R/qPCRRohdaten/23_08_30_SEXDet_x-marker_data02.xls	G12	female	HT2	adult	19Sp32W_5ng	AL40057neu	REFERENCE	24.2468	1
/Users/fbrv016/Desktop/sexdet_auswertung_R/qPCRRohdaten/23_09_15_SEXDet_x-marker_data02.xls	A1	female	HT2	larvae	23Bue201L8_HT2W	VSSC	REFERENCE	22.6272	1
/Users/fbrv016/Desktop/sexdet_auswertung_R/qPCRRohdaten/23_09_15_SEXDet_x-marker_data02.xls	A2	female	HT2	larvae	23Bue201L8_HT2W	VSSC	REFERENCE	22.5627	1
/Users/fbrv016/Desktop/sexdet_auswertung_R/qPCRRohdaten/23_09_15_SEXDet_x-marker_data02.xls	A3	female	HT2	larvae	23Bue201L8_HT2W	VSSC	REFERENCE	22.6185	1
/Users/fbrv016/Desktop/sexdet_auswertung_R/qPCRRohdaten/23_09_15_SEXDet_x-marker_data02.xls	A4	female	HT2	larvae	23Bue201L8_HT2W	SL4108_intron	REFERENCE	21.6792	1
/Users/fbrv016/Desktop/sexdet_auswertung_R/qPCRRohdaten/23_09_15_SEXDet_x-marker_data02.xls	A5	female	HT2	larvae	23Bue201L8_HT2W	SL4108_intron	REFERENCE	21.6542	1
/Users/fbrv016/Desktop/sexdet_auswertung_R/qPCRRohdaten/23_09_15_SEXDet_x-marker_data02.xls	A6	female	HT2	larvae	23Bue201L8_HT2W	SL4108_intron	REFERENCE	21.6643	1
/Users/fbrv016/Desktop/sexdet_auswertung_R/qPCRRohdaten/23_09_15_SEXDet_x-marker_data02.xls	A7	female	HT2	larvae	23Bue201L8_HT2W	SL3442	REFERENCE	22.0288	1
/Users/fbrv016/Desktop/sexdet_auswertung_R/qPCRRohdaten/23_09_15_SEXDet_x-marker_data02.xls	A8	female	HT2	larvae	23Bue201L8_HT2W	SL3442	REFERENCE	22.0663	1
/Users/fbrv016/Desktop/sexdet_auswertung_R/qPCRRohdaten/23_09_15_SEXDet_x-marker_data02.xls	A9	female	HT2	larvae	23Bue201L8_HT2W	SL3442	REFERENCE	21.9058	1
/Users/fbrv016/Desktop/sexdet_auswertung_R/qPCRRohdaten/23_09_15_SEXDet_x-marker_data02.xls	A10	female	HT2	larvae	23Bue201L8_HT2W	AL40057neu	REFERENCE	24.5296	1
/Users/fbrv016/Desktop/sexdet_auswertung_R/qPCRRohdaten/23_09_15_SEXDet_x-marker_data02.xls	A11	female	HT2	larvae	23Bue201L8_HT2W	AL40057neu	REFERENCE	24.4984	1
/Users/fbrv016/Desktop/sexdet_auswertung_R/qPCRRohdaten/23_09_15_SEXDet_x-marker_data02.xls	A12	female	HT2	larvae	23Bue201L8_HT2W	AL40057neu	REFERENCE	24.1322	1
/Users/fbrv016/Desktop/sexdet_auswertung_R/qPCRRohdaten/23_09_15_SEXDet_x-marker_data02.xls	B1	female	HT1	larvae	23Bue233L11HT1	VSSC	UNKNOWN	22.5705	1
/Users/fbrv016/Desktop/sexdet_auswertung_R/qPCRRohdaten/23_09_15_SEXDet_x-marker_data02.xls	B2	female	HT1	larvae	23Bue233L11HT1	VSSC	UNKNOWN	22.5408	1
/Users/fbrv016/Desktop/sexdet_auswertung_R/qPCRRohdaten/23_09_15_SEXDet_x-marker_data02.xls	B3	female	HT1	larvae	23Bue233L11HT1	VSSC	UNKNOWN	22.5632	1
/Users/fbrv016/Desktop/sexdet_auswertung_R/qPCRRohdaten/23_09_15_SEXDet_x-marker_data02.xls	B4	female	HT1	larvae	23Bue233L11HT1	SL4108_intron	UNKNOWN	21.6578	1
/Users/fbrv016/Desktop/sexdet_auswertung_R/qPCRRohdaten/23_09_15_SEXDet_x-marker_data02.xls	B5	female	HT1	larvae	23Bue233L11HT1	SL4108_intron	UNKNOWN	21.6433	1
/Users/fbrv016/Desktop/sexdet_auswertung_R/qPCRRohdaten/23_09_15_SEXDet_x-marker_data02.xls	B6	female	HT1	larvae	23Bue233L11HT1	SL4108_intron	UNKNOWN	21.7048	1
/Users/fbrv016/Desktop/sexdet_auswertung_R/qPCRRohdaten/23_09_15_SEXDet_x-marker_data02.xls	B7	female	HT1	larvae	23Bue233L11HT1	SL3442	UNKNOWN	22.0373	1
/Users/fbrv016/Desktop/sexdet_auswertung_R/qPCRRohdaten/23_09_15_SEXDet_x-marker_data02.xls	B8	female	HT1	larvae	23Bue233L11HT1	SL3442	UNKNOWN	22.0433	1
/Users/fbrv016/Desktop/sexdet_auswertung_R/qPCRRohdaten/23_09_15_SEXDet_x-marker_data02.xls	B9	female	HT1	larvae	23Bue233L11HT1	SL3442	UNKNOWN	21.9081	1
/Users/fbrv016/Desktop/sexdet_auswertung_R/qPCRRohdaten/23_09_15_SEXDet_x-marker_data02.xls	B10	female	HT1	larvae	23Bue233L11HT1	AL40057neu	UNKNOWN	24.7152	1
/Users/fbrv016/Desktop/sexdet_auswertung_R/qPCRRohdaten/23_09_15_SEXDet_x-marker_data02.xls	B11	female	HT1	larvae	23Bue233L11HT1	AL40057neu	UNKNOWN	24.7451	1
/Users/fbrv016/Desktop/sexdet_auswertung_R/qPCRRohdaten/23_09_15_SEXDet_x-marker_data02.xls	B12	female	HT1	larvae	23Bue233L11HT1	AL40057neu	UNKNOWN	24.5448	1
/Users/fbrv016/Desktop/sexdet_auswertung_R/qPCRRohdaten/23_09_15_SEXDet_x-marker_data02.xls	C1	female	HT1	larvae	23Bue233L12HT1	VSSC	UNKNOWN	22.8749	1
/Users/fbrv016/Desktop/sexdet_auswertung_R/qPCRRohdaten/23_09_15_SEXDet_x-marker_data02.xls	C2	female	HT1	larvae	23Bue233L12HT1	VSSC	UNKNOWN	22.8554	1
/Users/fbrv016/Desktop/sexdet_auswertung_R/qPCRRohdaten/23_09_15_SEXDet_x-marker_data02.xls	C3	female	HT1	larvae	23Bue233L12HT1	VSSC	UNKNOWN	22.8501	1
/Users/fbrv016/Desktop/sexdet_auswertung_R/qPCRRohdaten/23_09_15_SEXDet_x-marker_data02.xls	C4	female	HT1	larvae	23Bue233L12HT1	SL4108_intron	UNKNOWN	21.974	1
/Users/fbrv016/Desktop/sexdet_auswertung_R/qPCRRohdaten/23_09_15_SEXDet_x-marker_data02.xls	C5	female	HT1	larvae	23Bue233L12HT1	SL4108_intron	UNKNOWN	22.0839	1
/Users/fbrv016/Desktop/sexdet_auswertung_R/qPCRRohdaten/23_09_15_SEXDet_x-marker_data02.xls	C6	female	HT1	larvae	23Bue233L12HT1	SL4108_intron	UNKNOWN	22.1327	1
/Users/fbrv016/Desktop/sexdet_auswertung_R/qPCRRohdaten/23_09_15_SEXDet_x-marker_data02.xls	C7	female	HT1	larvae	23Bue233L12HT1	SL3442	UNKNOWN	22.4216	1
/Users/fbrv016/Desktop/sexdet_auswertung_R/qPCRRohdaten/23_09_15_SEXDet_x-marker_data02.xls	C8	female	HT1	larvae	23Bue233L12HT1	SL3442	UNKNOWN	22.4232	1
/Users/fbrv016/Desktop/sexdet_auswertung_R/qPCRRohdaten/23_09_15_SEXDet_x-marker_data02.xls	C9	female	HT1	larvae	23Bue233L12HT1	SL3442	UNKNOWN	22.2555	1
/Users/fbrv016/Desktop/sexdet_auswertung_R/qPCRRohdaten/23_09_15_SEXDet_x-marker_data02.xls	C10	female	HT1	larvae	23Bue233L12HT1	AL40057neu	UNKNOWN	24.9814	1
/Users/fbrv016/Desktop/sexdet_auswertung_R/qPCRRohdaten/23_09_15_SEXDet_x-marker_data02.xls	C11	female	HT1	larvae	23Bue233L12HT1	AL40057neu	UNKNOWN	25.215	1
/Users/fbrv016/Desktop/sexdet_auswertung_R/qPCRRohdaten/23_09_15_SEXDet_x-marker_data02.xls	C12	female	HT1	larvae	23Bue233L12HT1	AL40057neu	UNKNOWN	24.8538	1
/Users/fbrv016/Desktop/sexdet_auswertung_R/qPCRRohdaten/23_09_15_SEXDet_x-marker_data02.xls	D1	female	HT1	larvae	23Bue233L13HT1	VSSC	UNKNOWN	22.6117	1
/Users/fbrv016/Desktop/sexdet_auswertung_R/qPCRRohdaten/23_09_15_SEXDet_x-marker_data02.xls	D2	female	HT1	larvae	23Bue233L13HT1	VSSC	UNKNOWN	22.6544	1
/Users/fbrv016/Desktop/sexdet_auswertung_R/qPCRRohdaten/23_09_15_SEXDet_x-marker_data02.xls	D3	female	HT1	larvae	23Bue233L13HT1	VSSC	UNKNOWN	22.6134	1
/Users/fbrv016/Desktop/sexdet_auswertung_R/qPCRRohdaten/23_09_15_SEXDet_x-marker_data02.xls	D4	female	HT1	larvae	23Bue233L13HT1	SL4108_intron	UNKNOWN	21.724	1
/Users/fbrv016/Desktop/sexdet_auswertung_R/qPCRRohdaten/23_09_15_SEXDet_x-marker_data02.xls	D5	female	HT1	larvae	23Bue233L13HT1	SL4108_intron	UNKNOWN	21.7631	1
/Users/fbrv016/Desktop/sexdet_auswertung_R/qPCRRohdaten/23_09_15_SEXDet_x-marker_data02.xls	D6	female	HT1	larvae	23Bue233L13HT1	SL4108_intron	UNKNOWN	21.6944	1
/Users/fbrv016/Desktop/sexdet_auswertung_R/qPCRRohdaten/23_09_15_SEXDet_x-marker_data02.xls	D7	female	HT1	larvae	23Bue233L13HT1	SL3442	UNKNOWN	22.1342	1
/Users/fbrv016/Desktop/sexdet_auswertung_R/qPCRRohdaten/23_09_15_SEXDet_x-marker_data02.xls	D8	female	HT1	larvae	23Bue233L13HT1	SL3442	UNKNOWN	22.1501	1
/Users/fbrv016/Desktop/sexdet_auswertung_R/qPCRRohdaten/23_09_15_SEXDet_x-marker_data02.xls	D9	female	HT1	larvae	23Bue233L13HT1	SL3442	UNKNOWN	21.9623	1
/Users/fbrv016/Desktop/sexdet_auswertung_R/qPCRRohdaten/23_09_15_SEXDet_x-marker_data02.xls	D10	female	HT1	larvae	23Bue233L13HT1	AL40057neu	UNKNOWN	24.8225	1
/Users/fbrv016/Desktop/sexdet_auswertung_R/qPCRRohdaten/23_09_15_SEXDet_x-marker_data02.xls	D11	female	HT1	larvae	23Bue233L13HT1	AL40057neu	UNKNOWN	24.8676	1
/Users/fbrv016/Desktop/sexdet_auswertung_R/qPCRRohdaten/23_09_15_SEXDet_x-marker_data02.xls	D12	female	HT1	larvae	23Bue233L13HT1	AL40057neu	UNKNOWN	24.6012	1
/Users/fbrv016/Desktop/sexdet_auswertung_R/qPCRRohdaten/23_09_15_SEXDet_x-marker_data02.xls	E1	female	HT1	larvae	23Bue233L14HT1	VSSC	UNKNOWN	23.259	1
/Users/fbrv016/Desktop/sexdet_auswertung_R/qPCRRohdaten/23_09_15_SEXDet_x-marker_data02.xls	E2	female	HT1	larvae	23Bue233L14HT1	VSSC	UNKNOWN	23.2809	1
/Users/fbrv016/Desktop/sexdet_auswertung_R/qPCRRohdaten/23_09_15_SEXDet_x-marker_data02.xls	E3	female	HT1	larvae	23Bue233L14HT1	VSSC	UNKNOWN	23.2639	1
/Users/fbrv016/Desktop/sexdet_auswertung_R/qPCRRohdaten/23_09_15_SEXDet_x-marker_data02.xls	E4	female	HT1	larvae	23Bue233L14HT1	SL4108_intron	UNKNOWN	22.3646	1
/Users/fbrv016/Desktop/sexdet_auswertung_R/qPCRRohdaten/23_09_15_SEXDet_x-marker_data02.xls	E5	female	HT1	larvae	23Bue233L14HT1	SL4108_intron	UNKNOWN	22.4476	1
/Users/fbrv016/Desktop/sexdet_auswertung_R/qPCRRohdaten/23_09_15_SEXDet_x-marker_data02.xls	E6	female	HT1	larvae	23Bue233L14HT1	SL4108_intron	UNKNOWN	22.3939	1
/Users/fbrv016/Desktop/sexdet_auswertung_R/qPCRRohdaten/23_09_15_SEXDet_x-marker_data02.xls	E7	female	HT1	larvae	23Bue233L14HT1	SL3442	UNKNOWN	22.7379	1
/Users/fbrv016/Desktop/sexdet_auswertung_R/qPCRRohdaten/23_09_15_SEXDet_x-marker_data02.xls	E8	female	HT1	larvae	23Bue233L14HT1	SL3442	UNKNOWN	22.7213	1
/Users/fbrv016/Desktop/sexdet_auswertung_R/qPCRRohdaten/23_09_15_SEXDet_x-marker_data02.xls	E9	female	HT1	larvae	23Bue233L14HT1	SL3442	UNKNOWN	22.5757	1
/Users/fbrv016/Desktop/sexdet_auswertung_R/qPCRRohdaten/23_09_15_SEXDet_x-marker_data02.xls	E10	female	HT1	larvae	23Bue233L14HT1	AL40057neu	UNKNOWN	25.4539	1
/Users/fbrv016/Desktop/sexdet_auswertung_R/qPCRRohdaten/23_09_15_SEXDet_x-marker_data02.xls	E11	female	HT1	larvae	23Bue233L14HT1	AL40057neu	UNKNOWN	25.5989	1
/Users/fbrv016/Desktop/sexdet_auswertung_R/qPCRRohdaten/23_09_15_SEXDet_x-marker_data02.xls	E12	female	HT1	larvae	23Bue233L14HT1	AL40057neu	UNKNOWN	25.3708	1
/Users/fbrv016/Desktop/sexdet_auswertung_R/qPCRRohdaten/23_09_15_SEXDet_x-marker_data02.xls	F1	female	HT1	larvae	23Bue233L15HT1	VSSC	UNKNOWN	22.6332	1
/Users/fbrv016/Desktop/sexdet_auswertung_R/qPCRRohdaten/23_09_15_SEXDet_x-marker_data02.xls	F2	female	HT1	larvae	23Bue233L15HT1	VSSC	UNKNOWN	22.6707	1
/Users/fbrv016/Desktop/sexdet_auswertung_R/qPCRRohdaten/23_09_15_SEXDet_x-marker_data02.xls	F3	female	HT1	larvae	23Bue233L15HT1	VSSC	UNKNOWN	22.6488	1
/Users/fbrv016/Desktop/sexdet_auswertung_R/qPCRRohdaten/23_09_15_SEXDet_x-marker_data02.xls	F4	female	HT1	larvae	23Bue233L15HT1	SL4108_intron	UNKNOWN	21.7048	1
/Users/fbrv016/Desktop/sexdet_auswertung_R/qPCRRohdaten/23_09_15_SEXDet_x-marker_data02.xls	F5	female	HT1	larvae	23Bue233L15HT1	SL4108_intron	UNKNOWN	21.7836	1
/Users/fbrv016/Desktop/sexdet_auswertung_R/qPCRRohdaten/23_09_15_SEXDet_x-marker_data02.xls	F6	female	HT1	larvae	23Bue233L15HT1	SL4108_intron	UNKNOWN	21.7423	1
/Users/fbrv016/Desktop/sexdet_auswertung_R/qPCRRohdaten/23_09_15_SEXDet_x-marker_data02.xls	F7	female	HT1	larvae	23Bue233L15HT1	SL3442	UNKNOWN	22.1506	1
/Users/fbrv016/Desktop/sexdet_auswertung_R/qPCRRohdaten/23_09_15_SEXDet_x-marker_data02.xls	F8	female	HT1	larvae	23Bue233L15HT1	SL3442	UNKNOWN	22.2098	1
/Users/fbrv016/Desktop/sexdet_auswertung_R/qPCRRohdaten/23_09_15_SEXDet_x-marker_data02.xls	F9	female	HT1	larvae	23Bue233L15HT1	SL3442	UNKNOWN	22.0954	1
/Users/fbrv016/Desktop/sexdet_auswertung_R/qPCRRohdaten/23_09_15_SEXDet_x-marker_data02.xls	F10	female	HT1	larvae	23Bue233L15HT1	AL40057neu	UNKNOWN	25.0997	1
/Users/fbrv016/Desktop/sexdet_auswertung_R/qPCRRohdaten/23_09_15_SEXDet_x-marker_data02.xls	F11	female	HT1	larvae	23Bue233L15HT1	AL40057neu	UNKNOWN	25.1727	1
/Users/fbrv016/Desktop/sexdet_auswertung_R/qPCRRohdaten/23_09_15_SEXDet_x-marker_data02.xls	F12	female	HT1	larvae	23Bue233L15HT1	AL40057neu	UNKNOWN	24.8191	1
/Users/fbrv016/Desktop/sexdet_auswertung_R/qPCRRohdaten/23_09_15_SEXDet_x-marker_data02.xls	G1	female	HT1	larvae	23Bue233L16HT1	VSSC	UNKNOWN	22.7221	1
/Users/fbrv016/Desktop/sexdet_auswertung_R/qPCRRohdaten/23_09_15_SEXDet_x-marker_data02.xls	G2	female	HT1	larvae	23Bue233L16HT1	VSSC	UNKNOWN	22.7755	1
/Users/fbrv016/Desktop/sexdet_auswertung_R/qPCRRohdaten/23_09_15_SEXDet_x-marker_data02.xls	G3	female	HT1	larvae	23Bue233L16HT1	VSSC	UNKNOWN	22.7739	1
/Users/fbrv016/Desktop/sexdet_auswertung_R/qPCRRohdaten/23_09_15_SEXDet_x-marker_data02.xls	G4	female	HT1	larvae	23Bue233L16HT1	SL4108_intron	UNKNOWN	22.3921	1
/Users/fbrv016/Desktop/sexdet_auswertung_R/qPCRRohdaten/23_09_15_SEXDet_x-marker_data02.xls	G5	female	HT1	larvae	23Bue233L16HT1	SL4108_intron	UNKNOWN	21.8974	1
/Users/fbrv016/Desktop/sexdet_auswertung_R/qPCRRohdaten/23_09_15_SEXDet_x-marker_data02.xls	G6	female	HT1	larvae	23Bue233L16HT1	SL4108_intron	UNKNOWN	21.985	1
/Users/fbrv016/Desktop/sexdet_auswertung_R/qPCRRohdaten/23_09_15_SEXDet_x-marker_data02.xls	G7	female	HT1	larvae	23Bue233L16HT1	SL3442	UNKNOWN	22.2715	1
/Users/fbrv016/Desktop/sexdet_auswertung_R/qPCRRohdaten/23_09_15_SEXDet_x-marker_data02.xls	G8	female	HT1	larvae	23Bue233L16HT1	SL3442	UNKNOWN	22.2054	1
/Users/fbrv016/Desktop/sexdet_auswertung_R/qPCRRohdaten/23_09_15_SEXDet_x-marker_data02.xls	G9	female	HT1	larvae	23Bue233L16HT1	SL3442	UNKNOWN	22.1904	1
/Users/fbrv016/Desktop/sexdet_auswertung_R/qPCRRohdaten/23_09_15_SEXDet_x-marker_data02.xls	G10	female	HT1	larvae	23Bue233L16HT1	AL40057neu	UNKNOWN	25.1981	1
/Users/fbrv016/Desktop/sexdet_auswertung_R/qPCRRohdaten/23_09_15_SEXDet_x-marker_data02.xls	G11	female	HT1	larvae	23Bue233L16HT1	AL40057neu	UNKNOWN	25.313	1
/Users/fbrv016/Desktop/sexdet_auswertung_R/qPCRRohdaten/23_09_15_SEXDet_x-marker_data02.xls	G12	female	HT1	larvae	23Bue233L16HT1	AL40057neu	UNKNOWN	24.866	1
/Users/fbrv016/Desktop/sexdet_auswertung_R/qPCRRohdaten/23_09_19_SEXDet_x-marker_data.xls	A1	female	HT1	larvae	23Bue233L8_HT1	VSSC	UNKNOWN	22.8585	1
/Users/fbrv016/Desktop/sexdet_auswertung_R/qPCRRohdaten/23_09_19_SEXDet_x-marker_data.xls	A2	female	HT1	larvae	23Bue233L8_HT1	VSSC	UNKNOWN	22.662	1
/Users/fbrv016/Desktop/sexdet_auswertung_R/qPCRRohdaten/23_09_19_SEXDet_x-marker_data.xls	A3	female	HT1	larvae	23Bue233L8_HT1	VSSC	UNKNOWN	22.7315	1
/Users/fbrv016/Desktop/sexdet_auswertung_R/qPCRRohdaten/23_09_19_SEXDet_x-marker_data.xls	A4	female	HT1	larvae	23Bue233L8_HT1	SL4108_intron	UNKNOWN	21.9494	1
/Users/fbrv016/Desktop/sexdet_auswertung_R/qPCRRohdaten/23_09_19_SEXDet_x-marker_data.xls	A5	female	HT1	larvae	23Bue233L8_HT1	SL4108_intron	UNKNOWN	21.9892	1
/Users/fbrv016/Desktop/sexdet_auswertung_R/qPCRRohdaten/23_09_19_SEXDet_x-marker_data.xls	A6	female	HT1	larvae	23Bue233L8_HT1	SL4108_intron	UNKNOWN	21.9925	1
/Users/fbrv016/Desktop/sexdet_auswertung_R/qPCRRohdaten/23_09_19_SEXDet_x-marker_data.xls	A7	female	HT1	larvae	23Bue233L8_HT1	SL3442	UNKNOWN	22.2918	1
/Users/fbrv016/Desktop/sexdet_auswertung_R/qPCRRohdaten/23_09_19_SEXDet_x-marker_data.xls	A8	female	HT1	larvae	23Bue233L8_HT1	SL3442	UNKNOWN	22.2237	1
/Users/fbrv016/Desktop/sexdet_auswertung_R/qPCRRohdaten/23_09_19_SEXDet_x-marker_data.xls	A9	female	HT1	larvae	23Bue233L8_HT1	SL3442	UNKNOWN	22.3601	1
/Users/fbrv016/Desktop/sexdet_auswertung_R/qPCRRohdaten/23_09_19_SEXDet_x-marker_data.xls	A10	female	HT1	larvae	23Bue233L8_HT1	AL40057neu	UNKNOWN	24.6229	1
/Users/fbrv016/Desktop/sexdet_auswertung_R/qPCRRohdaten/23_09_19_SEXDet_x-marker_data.xls	A11	female	HT1	larvae	23Bue233L8_HT1	AL40057neu	UNKNOWN	24.6122	1
/Users/fbrv016/Desktop/sexdet_auswertung_R/qPCRRohdaten/23_09_19_SEXDet_x-marker_data.xls	A12	female	HT1	larvae	23Bue233L8_HT1	AL40057neu	UNKNOWN	24.6463	1
/Users/fbrv016/Desktop/sexdet_auswertung_R/qPCRRohdaten/23_09_19_SEXDet_x-marker_data.xls	B1	female	HT1	larvae	23Bue233L9_HT1	VSSC	UNKNOWN	22.9536	1
/Users/fbrv016/Desktop/sexdet_auswertung_R/qPCRRohdaten/23_09_19_SEXDet_x-marker_data.xls	B2	female	HT1	larvae	23Bue233L9_HT1	VSSC	UNKNOWN	22.9357	1
/Users/fbrv016/Desktop/sexdet_auswertung_R/qPCRRohdaten/23_09_19_SEXDet_x-marker_data.xls	B3	female	HT1	larvae	23Bue233L9_HT1	VSSC	UNKNOWN	22.9465	1
/Users/fbrv016/Desktop/sexdet_auswertung_R/qPCRRohdaten/23_09_19_SEXDet_x-marker_data.xls	B4	female	HT1	larvae	23Bue233L9_HT1	SL4108_intron	UNKNOWN	22.3128	1
/Users/fbrv016/Desktop/sexdet_auswertung_R/qPCRRohdaten/23_09_19_SEXDet_x-marker_data.xls	B5	female	HT1	larvae	23Bue233L9_HT1	SL4108_intron	UNKNOWN	22.3883	1
/Users/fbrv016/Desktop/sexdet_auswertung_R/qPCRRohdaten/23_09_19_SEXDet_x-marker_data.xls	B6	female	HT1	larvae	23Bue233L9_HT1	SL4108_intron	UNKNOWN	22.333	1
/Users/fbrv016/Desktop/sexdet_auswertung_R/qPCRRohdaten/23_09_19_SEXDet_x-marker_data.xls	B7	female	HT1	larvae	23Bue233L9_HT1	SL3442	UNKNOWN	22.4302	1
/Users/fbrv016/Desktop/sexdet_auswertung_R/qPCRRohdaten/23_09_19_SEXDet_x-marker_data.xls	B8	female	HT1	larvae	23Bue233L9_HT1	SL3442	UNKNOWN	22.4743	1
/Users/fbrv016/Desktop/sexdet_auswertung_R/qPCRRohdaten/23_09_19_SEXDet_x-marker_data.xls	B9	female	HT1	larvae	23Bue233L9_HT1	SL3442	UNKNOWN	22.4029	1
/Users/fbrv016/Desktop/sexdet_auswertung_R/qPCRRohdaten/23_09_19_SEXDet_x-marker_data.xls	B10	female	HT1	larvae	23Bue233L9_HT1	AL40057neu	UNKNOWN	24.7231	1
/Users/fbrv016/Desktop/sexdet_auswertung_R/qPCRRohdaten/23_09_19_SEXDet_x-marker_data.xls	B11	female	HT1	larvae	23Bue233L9_HT1	AL40057neu	UNKNOWN	24.8848	1
/Users/fbrv016/Desktop/sexdet_auswertung_R/qPCRRohdaten/23_09_19_SEXDet_x-marker_data.xls	B12	female	HT1	larvae	23Bue233L9_HT1	AL40057neu	UNKNOWN	25.0611	1
/Users/fbrv016/Desktop/sexdet_auswertung_R/qPCRRohdaten/23_09_19_SEXDet_x-marker_data.xls	C1	female	HT1	larvae	23Bue233L10_HT1	VSSC	UNKNOWN	22.6512	1
/Users/fbrv016/Desktop/sexdet_auswertung_R/qPCRRohdaten/23_09_19_SEXDet_x-marker_data.xls	C2	female	HT1	larvae	23Bue233L10_HT1	VSSC	UNKNOWN	22.6424	1
/Users/fbrv016/Desktop/sexdet_auswertung_R/qPCRRohdaten/23_09_19_SEXDet_x-marker_data.xls	C3	female	HT1	larvae	23Bue233L10_HT1	VSSC	UNKNOWN	22.7425	1
/Users/fbrv016/Desktop/sexdet_auswertung_R/qPCRRohdaten/23_09_19_SEXDet_x-marker_data.xls	C4	female	HT1	larvae	23Bue233L10_HT1	SL4108_intron	UNKNOWN	21.942	1
/Users/fbrv016/Desktop/sexdet_auswertung_R/qPCRRohdaten/23_09_19_SEXDet_x-marker_data.xls	C5	female	HT1	larvae	23Bue233L10_HT1	SL4108_intron	UNKNOWN	21.9711	1
/Users/fbrv016/Desktop/sexdet_auswertung_R/qPCRRohdaten/23_09_19_SEXDet_x-marker_data.xls	C6	female	HT1	larvae	23Bue233L10_HT1	SL4108_intron	UNKNOWN	22.0512	1
/Users/fbrv016/Desktop/sexdet_auswertung_R/qPCRRohdaten/23_09_19_SEXDet_x-marker_data.xls	C7	female	HT1	larvae	23Bue233L10_HT1	SL3442	UNKNOWN	22.2779	1
/Users/fbrv016/Desktop/sexdet_auswertung_R/qPCRRohdaten/23_09_19_SEXDet_x-marker_data.xls	C8	female	HT1	larvae	23Bue233L10_HT1	SL3442	UNKNOWN	22.3037	1
/Users/fbrv016/Desktop/sexdet_auswertung_R/qPCRRohdaten/23_09_19_SEXDet_x-marker_data.xls	C9	female	HT1	larvae	23Bue233L10_HT1	SL3442	UNKNOWN	22.28	1
/Users/fbrv016/Desktop/sexdet_auswertung_R/qPCRRohdaten/23_09_19_SEXDet_x-marker_data.xls	C10	female	HT1	larvae	23Bue233L10_HT1	AL40057neu	UNKNOWN	24.7646	1
/Users/fbrv016/Desktop/sexdet_auswertung_R/qPCRRohdaten/23_09_19_SEXDet_x-marker_data.xls	C11	female	HT1	larvae	23Bue233L10_HT1	AL40057neu	UNKNOWN	24.8692	1
/Users/fbrv016/Desktop/sexdet_auswertung_R/qPCRRohdaten/23_09_19_SEXDet_x-marker_data.xls	C12	female	HT1	larvae	23Bue233L10_HT1	AL40057neu	UNKNOWN	24.7957	1
/Users/fbrv016/Desktop/sexdet_auswertung_R/qPCRRohdaten/23_09_19_SEXDet_x-marker_data.xls	D1	female	HT1	larvae	23Bue252L1_HT1	VSSC	UNKNOWN	22.8649	1
/Users/fbrv016/Desktop/sexdet_auswertung_R/qPCRRohdaten/23_09_19_SEXDet_x-marker_data.xls	D2	female	HT1	larvae	23Bue252L1_HT1	VSSC	UNKNOWN	22.8689	1
/Users/fbrv016/Desktop/sexdet_auswertung_R/qPCRRohdaten/23_09_19_SEXDet_x-marker_data.xls	D3	female	HT1	larvae	23Bue252L1_HT1	VSSC	UNKNOWN	22.9595	1
/Users/fbrv016/Desktop/sexdet_auswertung_R/qPCRRohdaten/23_09_19_SEXDet_x-marker_data.xls	D4	female	HT1	larvae	23Bue252L1_HT1	SL4108_intron	UNKNOWN	22.2322	1
/Users/fbrv016/Desktop/sexdet_auswertung_R/qPCRRohdaten/23_09_19_SEXDet_x-marker_data.xls	D5	female	HT1	larvae	23Bue252L1_HT1	SL4108_intron	UNKNOWN	22.202	1
/Users/fbrv016/Desktop/sexdet_auswertung_R/qPCRRohdaten/23_09_19_SEXDet_x-marker_data.xls	D6	female	HT1	larvae	23Bue252L1_HT1	SL4108_intron	UNKNOWN	22.2738	1
/Users/fbrv016/Desktop/sexdet_auswertung_R/qPCRRohdaten/23_09_19_SEXDet_x-marker_data.xls	D7	female	HT1	larvae	23Bue252L1_HT1	SL3442	UNKNOWN	22.4243	1
/Users/fbrv016/Desktop/sexdet_auswertung_R/qPCRRohdaten/23_09_19_SEXDet_x-marker_data.xls	D8	female	HT1	larvae	23Bue252L1_HT1	SL3442	UNKNOWN	22.3949	1
/Users/fbrv016/Desktop/sexdet_auswertung_R/qPCRRohdaten/23_09_19_SEXDet_x-marker_data.xls	D9	female	HT1	larvae	23Bue252L1_HT1	SL3442	UNKNOWN	22.3661	1
/Users/fbrv016/Desktop/sexdet_auswertung_R/qPCRRohdaten/23_09_19_SEXDet_x-marker_data.xls	D10	female	HT1	larvae	23Bue252L1_HT1	AL40057neu	UNKNOWN	24.9144	1
/Users/fbrv016/Desktop/sexdet_auswertung_R/qPCRRohdaten/23_09_19_SEXDet_x-marker_data.xls	D11	female	HT1	larvae	23Bue252L1_HT1	AL40057neu	UNKNOWN	24.8421	1
/Users/fbrv016/Desktop/sexdet_auswertung_R/qPCRRohdaten/23_09_19_SEXDet_x-marker_data.xls	D12	female	HT1	larvae	23Bue252L1_HT1	AL40057neu	UNKNOWN	24.7739	1
/Users/fbrv016/Desktop/sexdet_auswertung_R/qPCRRohdaten/23_09_19_SEXDet_x-marker_data.xls	E1	female	HT1	larvae	23Bue252L2_HT1	VSSC	UNKNOWN	23.4209	1
/Users/fbrv016/Desktop/sexdet_auswertung_R/qPCRRohdaten/23_09_19_SEXDet_x-marker_data.xls	E2	female	HT1	larvae	23Bue252L2_HT1	VSSC	UNKNOWN	23.3367	1
/Users/fbrv016/Desktop/sexdet_auswertung_R/qPCRRohdaten/23_09_19_SEXDet_x-marker_data.xls	E3	female	HT1	larvae	23Bue252L2_HT1	VSSC	UNKNOWN	23.4571	1
/Users/fbrv016/Desktop/sexdet_auswertung_R/qPCRRohdaten/23_09_19_SEXDet_x-marker_data.xls	E4	female	HT1	larvae	23Bue252L2_HT1	SL4108_intron	UNKNOWN	22.6679	1
/Users/fbrv016/Desktop/sexdet_auswertung_R/qPCRRohdaten/23_09_19_SEXDet_x-marker_data.xls	E5	female	HT1	larvae	23Bue252L2_HT1	SL4108_intron	UNKNOWN	22.6493	1
/Users/fbrv016/Desktop/sexdet_auswertung_R/qPCRRohdaten/23_09_19_SEXDet_x-marker_data.xls	E6	female	HT1	larvae	23Bue252L2_HT1	SL4108_intron	UNKNOWN	22.6656	1
/Users/fbrv016/Desktop/sexdet_auswertung_R/qPCRRohdaten/23_09_19_SEXDet_x-marker_data.xls	E7	female	HT1	larvae	23Bue252L2_HT1	SL3442	UNKNOWN	22.9326	1
/Users/fbrv016/Desktop/sexdet_auswertung_R/qPCRRohdaten/23_09_19_SEXDet_x-marker_data.xls	E8	female	HT1	larvae	23Bue252L2_HT1	SL3442	UNKNOWN	22.9023	1
/Users/fbrv016/Desktop/sexdet_auswertung_R/qPCRRohdaten/23_09_19_SEXDet_x-marker_data.xls	E9	female	HT1	larvae	23Bue252L2_HT1	SL3442	UNKNOWN	22.7654	1
/Users/fbrv016/Desktop/sexdet_auswertung_R/qPCRRohdaten/23_09_19_SEXDet_x-marker_data.xls	E10	female	HT1	larvae	23Bue252L2_HT1	AL40057neu	UNKNOWN	25.3355	1
/Users/fbrv016/Desktop/sexdet_auswertung_R/qPCRRohdaten/23_09_19_SEXDet_x-marker_data.xls	E11	female	HT1	larvae	23Bue252L2_HT1	AL40057neu	UNKNOWN	25.4685	1
/Users/fbrv016/Desktop/sexdet_auswertung_R/qPCRRohdaten/23_09_19_SEXDet_x-marker_data.xls	E12	female	HT1	larvae	23Bue252L2_HT1	AL40057neu	UNKNOWN	25.2858	1
/Users/fbrv016/Desktop/sexdet_auswertung_R/qPCRRohdaten/23_09_19_SEXDet_x-marker_data.xls	F1	female	HT1	larvae	23Bue252L3_HT1	VSSC	UNKNOWN	22.9708	1
/Users/fbrv016/Desktop/sexdet_auswertung_R/qPCRRohdaten/23_09_19_SEXDet_x-marker_data.xls	F2	female	HT1	larvae	23Bue252L3_HT1	VSSC	UNKNOWN	23.1422	1
/Users/fbrv016/Desktop/sexdet_auswertung_R/qPCRRohdaten/23_09_19_SEXDet_x-marker_data.xls	F3	female	HT1	larvae	23Bue252L3_HT1	VSSC	UNKNOWN	22.9333	1
/Users/fbrv016/Desktop/sexdet_auswertung_R/qPCRRohdaten/23_09_19_SEXDet_x-marker_data.xls	F4	female	HT1	larvae	23Bue252L3_HT1	SL4108_intron	UNKNOWN	22.201	1
/Users/fbrv016/Desktop/sexdet_auswertung_R/qPCRRohdaten/23_09_19_SEXDet_x-marker_data.xls	F5	female	HT1	larvae	23Bue252L3_HT1	SL4108_intron	UNKNOWN	22.2234	1
/Users/fbrv016/Desktop/sexdet_auswertung_R/qPCRRohdaten/23_09_19_SEXDet_x-marker_data.xls	F6	female	HT1	larvae	23Bue252L3_HT1	SL4108_intron	UNKNOWN	22.2457	1
/Users/fbrv016/Desktop/sexdet_auswertung_R/qPCRRohdaten/23_09_19_SEXDet_x-marker_data.xls	F7	female	HT1	larvae	23Bue252L3_HT1	SL3442	UNKNOWN	22.4788	1
/Users/fbrv016/Desktop/sexdet_auswertung_R/qPCRRohdaten/23_09_19_SEXDet_x-marker_data.xls	F8	female	HT1	larvae	23Bue252L3_HT1	SL3442	UNKNOWN	22.4958	1
/Users/fbrv016/Desktop/sexdet_auswertung_R/qPCRRohdaten/23_09_19_SEXDet_x-marker_data.xls	F9	female	HT1	larvae	23Bue252L3_HT1	SL3442	UNKNOWN	22.5356	1
/Users/fbrv016/Desktop/sexdet_auswertung_R/qPCRRohdaten/23_09_19_SEXDet_x-marker_data.xls	F10	female	HT1	larvae	23Bue252L3_HT1	AL40057neu	UNKNOWN	25.1247	1
/Users/fbrv016/Desktop/sexdet_auswertung_R/qPCRRohdaten/23_09_19_SEXDet_x-marker_data.xls	F11	female	HT1	larvae	23Bue252L3_HT1	AL40057neu	UNKNOWN	25.161	1
/Users/fbrv016/Desktop/sexdet_auswertung_R/qPCRRohdaten/23_09_19_SEXDet_x-marker_data.xls	F12	female	HT1	larvae	23Bue252L3_HT1	AL40057neu	UNKNOWN	24.928	1
/Users/fbrv016/Desktop/sexdet_auswertung_R/qPCRRohdaten/23_09_19_SEXDet_x-marker_data.xls	G1	female	HT2	larvae	23Bue201L8_HT2W	VSSC	REFERENCE	22.6326	1
/Users/fbrv016/Desktop/sexdet_auswertung_R/qPCRRohdaten/23_09_19_SEXDet_x-marker_data.xls	G2	female	HT2	larvae	23Bue201L8_HT2W	VSSC	REFERENCE	22.6557	1
/Users/fbrv016/Desktop/sexdet_auswertung_R/qPCRRohdaten/23_09_19_SEXDet_x-marker_data.xls	G3	female	HT2	larvae	23Bue201L8_HT2W	VSSC	REFERENCE	22.8028	1
/Users/fbrv016/Desktop/sexdet_auswertung_R/qPCRRohdaten/23_09_19_SEXDet_x-marker_data.xls	G4	female	HT2	larvae	23Bue201L8_HT2W	SL4108_intron	REFERENCE	21.8225	1
/Users/fbrv016/Desktop/sexdet_auswertung_R/qPCRRohdaten/23_09_19_SEXDet_x-marker_data.xls	G5	female	HT2	larvae	23Bue201L8_HT2W	SL4108_intron	REFERENCE	21.7795	1
/Users/fbrv016/Desktop/sexdet_auswertung_R/qPCRRohdaten/23_09_19_SEXDet_x-marker_data.xls	G6	female	HT2	larvae	23Bue201L8_HT2W	SL4108_intron	REFERENCE	21.9129	1
/Users/fbrv016/Desktop/sexdet_auswertung_R/qPCRRohdaten/23_09_19_SEXDet_x-marker_data.xls	G7	female	HT2	larvae	23Bue201L8_HT2W	SL3442	REFERENCE	22.1782	1
/Users/fbrv016/Desktop/sexdet_auswertung_R/qPCRRohdaten/23_09_19_SEXDet_x-marker_data.xls	G8	female	HT2	larvae	23Bue201L8_HT2W	SL3442	REFERENCE	22.0839	1
/Users/fbrv016/Desktop/sexdet_auswertung_R/qPCRRohdaten/23_09_19_SEXDet_x-marker_data.xls	G9	female	HT2	larvae	23Bue201L8_HT2W	SL3442	REFERENCE	22.1334	1
/Users/fbrv016/Desktop/sexdet_auswertung_R/qPCRRohdaten/23_09_19_SEXDet_x-marker_data.xls	G10	female	HT2	larvae	23Bue201L8_HT2W	AL40057neu	REFERENCE	24.8541	1
/Users/fbrv016/Desktop/sexdet_auswertung_R/qPCRRohdaten/23_09_19_SEXDet_x-marker_data.xls	G11	female	HT2	larvae	23Bue201L8_HT2W	AL40057neu	REFERENCE	24.854	1
/Users/fbrv016/Desktop/sexdet_auswertung_R/qPCRRohdaten/23_09_19_SEXDet_x-marker_data.xls	G12	female	HT2	larvae	23Bue201L8_HT2W	AL40057neu	REFERENCE	24.667	1
/Users/fbrv016/Desktop/sexdet_auswertung_R/qPCRRohdaten/23_09_20_SEXDet_x-marker_data.xls	A1	female	HT1	larvae	23Bue252L4_HT1	VSSC	UNKNOWN	22.8336	1
/Users/fbrv016/Desktop/sexdet_auswertung_R/qPCRRohdaten/23_09_20_SEXDet_x-marker_data.xls	A2	female	HT1	larvae	23Bue252L4_HT1	VSSC	UNKNOWN	22.7184	1
/Users/fbrv016/Desktop/sexdet_auswertung_R/qPCRRohdaten/23_09_20_SEXDet_x-marker_data.xls	A3	female	HT1	larvae	23Bue252L4_HT1	VSSC	UNKNOWN	22.8749	1
/Users/fbrv016/Desktop/sexdet_auswertung_R/qPCRRohdaten/23_09_20_SEXDet_x-marker_data.xls	A4	female	HT1	larvae	23Bue252L4_HT1	SL4108_intron	UNKNOWN	21.9961	1
/Users/fbrv016/Desktop/sexdet_auswertung_R/qPCRRohdaten/23_09_20_SEXDet_x-marker_data.xls	A5	female	HT1	larvae	23Bue252L4_HT1	SL4108_intron	UNKNOWN	22.2002	1
/Users/fbrv016/Desktop/sexdet_auswertung_R/qPCRRohdaten/23_09_20_SEXDet_x-marker_data.xls	A6	female	HT1	larvae	23Bue252L4_HT1	SL4108_intron	UNKNOWN	22.3071	1
/Users/fbrv016/Desktop/sexdet_auswertung_R/qPCRRohdaten/23_09_20_SEXDet_x-marker_data.xls	A7	female	HT1	larvae	23Bue252L4_HT1	SL3442	UNKNOWN	22.2545	1
/Users/fbrv016/Desktop/sexdet_auswertung_R/qPCRRohdaten/23_09_20_SEXDet_x-marker_data.xls	A8	female	HT1	larvae	23Bue252L4_HT1	SL3442	UNKNOWN	22.2479	1
/Users/fbrv016/Desktop/sexdet_auswertung_R/qPCRRohdaten/23_09_20_SEXDet_x-marker_data.xls	A9	female	HT1	larvae	23Bue252L4_HT1	SL3442	UNKNOWN	22.3152	1
/Users/fbrv016/Desktop/sexdet_auswertung_R/qPCRRohdaten/23_09_20_SEXDet_x-marker_data.xls	A10	female	HT1	larvae	23Bue252L4_HT1	AL40057neu	UNKNOWN	24.8057	1
/Users/fbrv016/Desktop/sexdet_auswertung_R/qPCRRohdaten/23_09_20_SEXDet_x-marker_data.xls	A11	female	HT1	larvae	23Bue252L4_HT1	AL40057neu	UNKNOWN	24.7064	1
/Users/fbrv016/Desktop/sexdet_auswertung_R/qPCRRohdaten/23_09_20_SEXDet_x-marker_data.xls	A12	female	HT1	larvae	23Bue252L4_HT1	AL40057neu	UNKNOWN	24.3203	1
/Users/fbrv016/Desktop/sexdet_auswertung_R/qPCRRohdaten/23_09_20_SEXDet_x-marker_data.xls	B1	female	HT1	larvae	23Bue252L5_HT1	VSSC	UNKNOWN	22.6133	1
/Users/fbrv016/Desktop/sexdet_auswertung_R/qPCRRohdaten/23_09_20_SEXDet_x-marker_data.xls	B2	female	HT1	larvae	23Bue252L5_HT1	VSSC	UNKNOWN	22.5911	1
/Users/fbrv016/Desktop/sexdet_auswertung_R/qPCRRohdaten/23_09_20_SEXDet_x-marker_data.xls	B3	female	HT1	larvae	23Bue252L5_HT1	VSSC	UNKNOWN	22.6941	1
/Users/fbrv016/Desktop/sexdet_auswertung_R/qPCRRohdaten/23_09_20_SEXDet_x-marker_data.xls	B4	female	HT1	larvae	23Bue252L5_HT1	SL4108_intron	UNKNOWN	21.8316	1
/Users/fbrv016/Desktop/sexdet_auswertung_R/qPCRRohdaten/23_09_20_SEXDet_x-marker_data.xls	B5	female	HT1	larvae	23Bue252L5_HT1	SL4108_intron	UNKNOWN	22.24	1
/Users/fbrv016/Desktop/sexdet_auswertung_R/qPCRRohdaten/23_09_20_SEXDet_x-marker_data.xls	B6	female	HT1	larvae	23Bue252L5_HT1	SL4108_intron	UNKNOWN	22.1862	1
/Users/fbrv016/Desktop/sexdet_auswertung_R/qPCRRohdaten/23_09_20_SEXDet_x-marker_data.xls	B7	female	HT1	larvae	23Bue252L5_HT1	SL3442	UNKNOWN	22.173	1
/Users/fbrv016/Desktop/sexdet_auswertung_R/qPCRRohdaten/23_09_20_SEXDet_x-marker_data.xls	B8	female	HT1	larvae	23Bue252L5_HT1	SL3442	UNKNOWN	22.1201	1
/Users/fbrv016/Desktop/sexdet_auswertung_R/qPCRRohdaten/23_09_20_SEXDet_x-marker_data.xls	B9	female	HT1	larvae	23Bue252L5_HT1	SL3442	UNKNOWN	22.2403	1
/Users/fbrv016/Desktop/sexdet_auswertung_R/qPCRRohdaten/23_09_20_SEXDet_x-marker_data.xls	B10	female	HT1	larvae	23Bue252L5_HT1	AL40057neu	UNKNOWN	24.805	1
/Users/fbrv016/Desktop/sexdet_auswertung_R/qPCRRohdaten/23_09_20_SEXDet_x-marker_data.xls	B11	female	HT1	larvae	23Bue252L5_HT1	AL40057neu	UNKNOWN	24.9869	1
/Users/fbrv016/Desktop/sexdet_auswertung_R/qPCRRohdaten/23_09_20_SEXDet_x-marker_data.xls	B12	female	HT1	larvae	23Bue252L5_HT1	AL40057neu	UNKNOWN	24.829	1
/Users/fbrv016/Desktop/sexdet_auswertung_R/qPCRRohdaten/23_09_20_SEXDet_x-marker_data.xls	C1	female	HT1	larvae	23Bue252L6_HT1	VSSC	UNKNOWN	22.8059	1
/Users/fbrv016/Desktop/sexdet_auswertung_R/qPCRRohdaten/23_09_20_SEXDet_x-marker_data.xls	C2	female	HT1	larvae	23Bue252L6_HT1	VSSC	UNKNOWN	22.7407	1
/Users/fbrv016/Desktop/sexdet_auswertung_R/qPCRRohdaten/23_09_20_SEXDet_x-marker_data.xls	C3	female	HT1	larvae	23Bue252L6_HT1	VSSC	UNKNOWN	22.8762	1
/Users/fbrv016/Desktop/sexdet_auswertung_R/qPCRRohdaten/23_09_20_SEXDet_x-marker_data.xls	C4	female	HT1	larvae	23Bue252L6_HT1	SL4108_intron	UNKNOWN	22.164	1
/Users/fbrv016/Desktop/sexdet_auswertung_R/qPCRRohdaten/23_09_20_SEXDet_x-marker_data.xls	C5	female	HT1	larvae	23Bue252L6_HT1	SL4108_intron	UNKNOWN	22.3179	1
/Users/fbrv016/Desktop/sexdet_auswertung_R/qPCRRohdaten/23_09_20_SEXDet_x-marker_data.xls	C6	female	HT1	larvae	23Bue252L6_HT1	SL4108_intron	UNKNOWN	22.4127	1
/Users/fbrv016/Desktop/sexdet_auswertung_R/qPCRRohdaten/23_09_20_SEXDet_x-marker_data.xls	C7	female	HT1	larvae	23Bue252L6_HT1	SL3442	UNKNOWN	22.3282	1
/Users/fbrv016/Desktop/sexdet_auswertung_R/qPCRRohdaten/23_09_20_SEXDet_x-marker_data.xls	C8	female	HT1	larvae	23Bue252L6_HT1	SL3442	UNKNOWN	22.2783	1
/Users/fbrv016/Desktop/sexdet_auswertung_R/qPCRRohdaten/23_09_20_SEXDet_x-marker_data.xls	C9	female	HT1	larvae	23Bue252L6_HT1	SL3442	UNKNOWN	22.3908	1
/Users/fbrv016/Desktop/sexdet_auswertung_R/qPCRRohdaten/23_09_20_SEXDet_x-marker_data.xls	C10	female	HT1	larvae	23Bue252L6_HT1	AL40057neu	UNKNOWN	25.1295	1
/Users/fbrv016/Desktop/sexdet_auswertung_R/qPCRRohdaten/23_09_20_SEXDet_x-marker_data.xls	C11	female	HT1	larvae	23Bue252L6_HT1	AL40057neu	UNKNOWN	25.2019	1
/Users/fbrv016/Desktop/sexdet_auswertung_R/qPCRRohdaten/23_09_20_SEXDet_x-marker_data.xls	C12	female	HT1	larvae	23Bue252L6_HT1	AL40057neu	UNKNOWN	24.9413	1
/Users/fbrv016/Desktop/sexdet_auswertung_R/qPCRRohdaten/23_09_20_SEXDet_x-marker_data.xls	D1	female	HT1	larvae	23Bue252L7_HT1	VSSC	UNKNOWN	23.5422	1
/Users/fbrv016/Desktop/sexdet_auswertung_R/qPCRRohdaten/23_09_20_SEXDet_x-marker_data.xls	D2	female	HT1	larvae	23Bue252L7_HT1	VSSC	UNKNOWN	23.5541	1
/Users/fbrv016/Desktop/sexdet_auswertung_R/qPCRRohdaten/23_09_20_SEXDet_x-marker_data.xls	D3	female	HT1	larvae	23Bue252L7_HT1	VSSC	UNKNOWN	23.5684	1
/Users/fbrv016/Desktop/sexdet_auswertung_R/qPCRRohdaten/23_09_20_SEXDet_x-marker_data.xls	D4	female	HT1	larvae	23Bue252L7_HT1	SL4108_intron	UNKNOWN	22.7314	1
/Users/fbrv016/Desktop/sexdet_auswertung_R/qPCRRohdaten/23_09_20_SEXDet_x-marker_data.xls	D5	female	HT1	larvae	23Bue252L7_HT1	SL4108_intron	UNKNOWN	22.9157	1
/Users/fbrv016/Desktop/sexdet_auswertung_R/qPCRRohdaten/23_09_20_SEXDet_x-marker_data.xls	D6	female	HT1	larvae	23Bue252L7_HT1	SL4108_intron	UNKNOWN	22.8855	1
/Users/fbrv016/Desktop/sexdet_auswertung_R/qPCRRohdaten/23_09_20_SEXDet_x-marker_data.xls	D7	female	HT1	larvae	23Bue252L7_HT1	SL3442	UNKNOWN	22.9874	1
/Users/fbrv016/Desktop/sexdet_auswertung_R/qPCRRohdaten/23_09_20_SEXDet_x-marker_data.xls	D8	female	HT1	larvae	23Bue252L7_HT1	SL3442	UNKNOWN	22.9403	1
/Users/fbrv016/Desktop/sexdet_auswertung_R/qPCRRohdaten/23_09_20_SEXDet_x-marker_data.xls	D9	female	HT1	larvae	23Bue252L7_HT1	SL3442	UNKNOWN	23.1833	1
/Users/fbrv016/Desktop/sexdet_auswertung_R/qPCRRohdaten/23_09_20_SEXDet_x-marker_data.xls	D10	female	HT1	larvae	23Bue252L7_HT1	AL40057neu	UNKNOWN	25.8534	1
/Users/fbrv016/Desktop/sexdet_auswertung_R/qPCRRohdaten/23_09_20_SEXDet_x-marker_data.xls	D11	female	HT1	larvae	23Bue252L7_HT1	AL40057neu	UNKNOWN	25.826	1
/Users/fbrv016/Desktop/sexdet_auswertung_R/qPCRRohdaten/23_09_20_SEXDet_x-marker_data.xls	D12	female	HT1	larvae	23Bue252L7_HT1	AL40057neu	UNKNOWN	25.6538	1
/Users/fbrv016/Desktop/sexdet_auswertung_R/qPCRRohdaten/23_09_20_SEXDet_x-marker_data.xls	E1	female	HT1	larvae	23Bue202L17_HT1	VSSC	UNKNOWN	22.6817	1
/Users/fbrv016/Desktop/sexdet_auswertung_R/qPCRRohdaten/23_09_20_SEXDet_x-marker_data.xls	E2	female	HT1	larvae	23Bue202L17_HT1	VSSC	UNKNOWN	22.6422	1
/Users/fbrv016/Desktop/sexdet_auswertung_R/qPCRRohdaten/23_09_20_SEXDet_x-marker_data.xls	E3	female	HT1	larvae	23Bue202L17_HT1	VSSC	UNKNOWN	22.7279	1
/Users/fbrv016/Desktop/sexdet_auswertung_R/qPCRRohdaten/23_09_20_SEXDet_x-marker_data.xls	E4	female	HT1	larvae	23Bue202L17_HT1	SL4108_intron	UNKNOWN	21.7681	1
/Users/fbrv016/Desktop/sexdet_auswertung_R/qPCRRohdaten/23_09_20_SEXDet_x-marker_data.xls	E5	female	HT1	larvae	23Bue202L17_HT1	SL4108_intron	UNKNOWN	21.8702	1
/Users/fbrv016/Desktop/sexdet_auswertung_R/qPCRRohdaten/23_09_20_SEXDet_x-marker_data.xls	E6	female	HT1	larvae	23Bue202L17_HT1	SL4108_intron	UNKNOWN	22.1085	1
/Users/fbrv016/Desktop/sexdet_auswertung_R/qPCRRohdaten/23_09_20_SEXDet_x-marker_data.xls	E7	female	HT1	larvae	23Bue202L17_HT1	SL3442	UNKNOWN	22.1117	1
/Users/fbrv016/Desktop/sexdet_auswertung_R/qPCRRohdaten/23_09_20_SEXDet_x-marker_data.xls	E8	female	HT1	larvae	23Bue202L17_HT1	SL3442	UNKNOWN	22.0681	1
/Users/fbrv016/Desktop/sexdet_auswertung_R/qPCRRohdaten/23_09_20_SEXDet_x-marker_data.xls	E9	female	HT1	larvae	23Bue202L17_HT1	SL3442	UNKNOWN	22.1721	1
/Users/fbrv016/Desktop/sexdet_auswertung_R/qPCRRohdaten/23_09_20_SEXDet_x-marker_data.xls	E10	female	HT1	larvae	23Bue202L17_HT1	AL40057neu	UNKNOWN	24.9099	1
/Users/fbrv016/Desktop/sexdet_auswertung_R/qPCRRohdaten/23_09_20_SEXDet_x-marker_data.xls	E11	female	HT1	larvae	23Bue202L17_HT1	AL40057neu	UNKNOWN	25.0008	1
/Users/fbrv016/Desktop/sexdet_auswertung_R/qPCRRohdaten/23_09_20_SEXDet_x-marker_data.xls	E12	female	HT1	larvae	23Bue202L17_HT1	AL40057neu	UNKNOWN	24.7729	1
/Users/fbrv016/Desktop/sexdet_auswertung_R/qPCRRohdaten/23_09_20_SEXDet_x-marker_data.xls	F1	female	HT1	larvae	23Bue202L18_HT1	VSSC	UNKNOWN	22.4694	1
/Users/fbrv016/Desktop/sexdet_auswertung_R/qPCRRohdaten/23_09_20_SEXDet_x-marker_data.xls	F2	female	HT1	larvae	23Bue202L18_HT1	VSSC	UNKNOWN	22.4287	1
/Users/fbrv016/Desktop/sexdet_auswertung_R/qPCRRohdaten/23_09_20_SEXDet_x-marker_data.xls	F3	female	HT1	larvae	23Bue202L18_HT1	VSSC	UNKNOWN	22.5376	1
/Users/fbrv016/Desktop/sexdet_auswertung_R/qPCRRohdaten/23_09_20_SEXDet_x-marker_data.xls	F4	female	HT1	larvae	23Bue202L18_HT1	SL4108_intron	UNKNOWN	21.6653	1
/Users/fbrv016/Desktop/sexdet_auswertung_R/qPCRRohdaten/23_09_20_SEXDet_x-marker_data.xls	F5	female	HT1	larvae	23Bue202L18_HT1	SL4108_intron	UNKNOWN	21.7901	1
/Users/fbrv016/Desktop/sexdet_auswertung_R/qPCRRohdaten/23_09_20_SEXDet_x-marker_data.xls	F6	female	HT1	larvae	23Bue202L18_HT1	SL4108_intron	UNKNOWN	21.9079	1
/Users/fbrv016/Desktop/sexdet_auswertung_R/qPCRRohdaten/23_09_20_SEXDet_x-marker_data.xls	F7	female	HT1	larvae	23Bue202L18_HT1	SL3442	UNKNOWN	21.91	1
/Users/fbrv016/Desktop/sexdet_auswertung_R/qPCRRohdaten/23_09_20_SEXDet_x-marker_data.xls	F8	female	HT1	larvae	23Bue202L18_HT1	SL3442	UNKNOWN	21.8849	1
/Users/fbrv016/Desktop/sexdet_auswertung_R/qPCRRohdaten/23_09_20_SEXDet_x-marker_data.xls	F9	female	HT1	larvae	23Bue202L18_HT1	SL3442	UNKNOWN	22.1074	1
/Users/fbrv016/Desktop/sexdet_auswertung_R/qPCRRohdaten/23_09_20_SEXDet_x-marker_data.xls	F10	female	HT1	larvae	23Bue202L18_HT1	AL40057neu	UNKNOWN	24.819	1
/Users/fbrv016/Desktop/sexdet_auswertung_R/qPCRRohdaten/23_09_20_SEXDet_x-marker_data.xls	F11	female	HT1	larvae	23Bue202L18_HT1	AL40057neu	UNKNOWN	24.938	1
/Users/fbrv016/Desktop/sexdet_auswertung_R/qPCRRohdaten/23_09_20_SEXDet_x-marker_data.xls	F12	female	HT1	larvae	23Bue202L18_HT1	AL40057neu	UNKNOWN	24.6959	1
/Users/fbrv016/Desktop/sexdet_auswertung_R/qPCRRohdaten/23_09_20_SEXDet_x-marker_data.xls	G1	female	HT2	larvae	23Bue201L8_HT2W	VSSC	REFERENCE	22.4244	1
/Users/fbrv016/Desktop/sexdet_auswertung_R/qPCRRohdaten/23_09_20_SEXDet_x-marker_data.xls	G2	female	HT2	larvae	23Bue201L8_HT2W	VSSC	REFERENCE	22.3606	1
/Users/fbrv016/Desktop/sexdet_auswertung_R/qPCRRohdaten/23_09_20_SEXDet_x-marker_data.xls	G3	female	HT2	larvae	23Bue201L8_HT2W	VSSC	REFERENCE	22.484	1
/Users/fbrv016/Desktop/sexdet_auswertung_R/qPCRRohdaten/23_09_20_SEXDet_x-marker_data.xls	G4	female	HT2	larvae	23Bue201L8_HT2W	SL4108_intron	REFERENCE	21.4917	1
/Users/fbrv016/Desktop/sexdet_auswertung_R/qPCRRohdaten/23_09_20_SEXDet_x-marker_data.xls	G5	female	HT2	larvae	23Bue201L8_HT2W	SL4108_intron	REFERENCE	21.6517	1
/Users/fbrv016/Desktop/sexdet_auswertung_R/qPCRRohdaten/23_09_20_SEXDet_x-marker_data.xls	G6	female	HT2	larvae	23Bue201L8_HT2W	SL4108_intron	REFERENCE	21.6778	1
/Users/fbrv016/Desktop/sexdet_auswertung_R/qPCRRohdaten/23_09_20_SEXDet_x-marker_data.xls	G7	female	HT2	larvae	23Bue201L8_HT2W	SL3442	REFERENCE	21.8151	1
/Users/fbrv016/Desktop/sexdet_auswertung_R/qPCRRohdaten/23_09_20_SEXDet_x-marker_data.xls	G8	female	HT2	larvae	23Bue201L8_HT2W	SL3442	REFERENCE	21.7929	1
/Users/fbrv016/Desktop/sexdet_auswertung_R/qPCRRohdaten/23_09_20_SEXDet_x-marker_data.xls	G9	female	HT2	larvae	23Bue201L8_HT2W	SL3442	REFERENCE	21.869	1
/Users/fbrv016/Desktop/sexdet_auswertung_R/qPCRRohdaten/23_09_20_SEXDet_x-marker_data.xls	G10	female	HT2	larvae	23Bue201L8_HT2W	AL40057neu	REFERENCE	24.7354	1
/Users/fbrv016/Desktop/sexdet_auswertung_R/qPCRRohdaten/23_09_20_SEXDet_x-marker_data.xls	G11	female	HT2	larvae	23Bue201L8_HT2W	AL40057neu	REFERENCE	24.7814	1
/Users/fbrv016/Desktop/sexdet_auswertung_R/qPCRRohdaten/23_09_20_SEXDet_x-marker_data.xls	G12	female	HT2	larvae	23Bue201L8_HT2W	AL40057neu	REFERENCE	24.5064	1
/Users/fbrv016/Desktop/sexdet_auswertung_R/qPCRRohdaten/23_10_02_SEXDet_x-marker_data.xls	A2	female	HT1	larvae	19Gue145L1	VSSC	UNKNOWN	22.2048	1
/Users/fbrv016/Desktop/sexdet_auswertung_R/qPCRRohdaten/23_10_02_SEXDet_x-marker_data.xls	A3	female	HT1	larvae	19Gue145L1	VSSC	UNKNOWN	22.2195	1
/Users/fbrv016/Desktop/sexdet_auswertung_R/qPCRRohdaten/23_10_02_SEXDet_x-marker_data.xls	A4	female	HT1	larvae	19Gue145L1	SL4108_intron	UNKNOWN	21.4291	1
/Users/fbrv016/Desktop/sexdet_auswertung_R/qPCRRohdaten/23_10_02_SEXDet_x-marker_data.xls	A5	female	HT1	larvae	19Gue145L1	SL4108_intron	UNKNOWN	21.4237	1
/Users/fbrv016/Desktop/sexdet_auswertung_R/qPCRRohdaten/23_10_02_SEXDet_x-marker_data.xls	A6	female	HT1	larvae	19Gue145L1	SL4108_intron	UNKNOWN	21.4514	1
/Users/fbrv016/Desktop/sexdet_auswertung_R/qPCRRohdaten/23_10_02_SEXDet_x-marker_data.xls	A7	female	HT1	larvae	19Gue145L1	SL3442	UNKNOWN	21.6682	1
/Users/fbrv016/Desktop/sexdet_auswertung_R/qPCRRohdaten/23_10_02_SEXDet_x-marker_data.xls	A8	female	HT1	larvae	19Gue145L1	SL3442	UNKNOWN	21.6869	1
/Users/fbrv016/Desktop/sexdet_auswertung_R/qPCRRohdaten/23_10_02_SEXDet_x-marker_data.xls	A9	female	HT1	larvae	19Gue145L1	SL3442	UNKNOWN	21.6666	1
/Users/fbrv016/Desktop/sexdet_auswertung_R/qPCRRohdaten/23_10_02_SEXDet_x-marker_data.xls	A10	female	HT1	larvae	19Gue145L1	AL40057neu	UNKNOWN	24.1557	1
/Users/fbrv016/Desktop/sexdet_auswertung_R/qPCRRohdaten/23_10_02_SEXDet_x-marker_data.xls	A11	female	HT1	larvae	19Gue145L1	AL40057neu	UNKNOWN	24.1098	1
/Users/fbrv016/Desktop/sexdet_auswertung_R/qPCRRohdaten/23_10_02_SEXDet_x-marker_data.xls	A12	female	HT1	larvae	19Gue145L1	AL40057neu	UNKNOWN	23.7899	1
/Users/fbrv016/Desktop/sexdet_auswertung_R/qPCRRohdaten/23_10_02_SEXDet_x-marker_data.xls	B1	female	HT1	larvae	19Gue145L2	VSSC	UNKNOWN	22.3046	1
/Users/fbrv016/Desktop/sexdet_auswertung_R/qPCRRohdaten/23_10_02_SEXDet_x-marker_data.xls	B2	female	HT1	larvae	19Gue145L2	VSSC	UNKNOWN	22.2371	1
/Users/fbrv016/Desktop/sexdet_auswertung_R/qPCRRohdaten/23_10_02_SEXDet_x-marker_data.xls	B3	female	HT1	larvae	19Gue145L2	VSSC	UNKNOWN	22.2362	1
/Users/fbrv016/Desktop/sexdet_auswertung_R/qPCRRohdaten/23_10_02_SEXDet_x-marker_data.xls	B4	female	HT1	larvae	19Gue145L2	SL4108_intron	UNKNOWN	21.5169	1
/Users/fbrv016/Desktop/sexdet_auswertung_R/qPCRRohdaten/23_10_02_SEXDet_x-marker_data.xls	B5	female	HT1	larvae	19Gue145L2	SL4108_intron	UNKNOWN	21.5597	1
/Users/fbrv016/Desktop/sexdet_auswertung_R/qPCRRohdaten/23_10_02_SEXDet_x-marker_data.xls	B6	female	HT1	larvae	19Gue145L2	SL4108_intron	UNKNOWN	21.5095	1
/Users/fbrv016/Desktop/sexdet_auswertung_R/qPCRRohdaten/23_10_02_SEXDet_x-marker_data.xls	B7	female	HT1	larvae	19Gue145L2	SL3442	UNKNOWN	21.6958	1
/Users/fbrv016/Desktop/sexdet_auswertung_R/qPCRRohdaten/23_10_02_SEXDet_x-marker_data.xls	B8	female	HT1	larvae	19Gue145L2	SL3442	UNKNOWN	21.7251	1
/Users/fbrv016/Desktop/sexdet_auswertung_R/qPCRRohdaten/23_10_02_SEXDet_x-marker_data.xls	B9	female	HT1	larvae	19Gue145L2	SL3442	UNKNOWN	21.6821	1
/Users/fbrv016/Desktop/sexdet_auswertung_R/qPCRRohdaten/23_10_02_SEXDet_x-marker_data.xls	B10	female	HT1	larvae	19Gue145L2	AL40057neu	UNKNOWN	24.3186	1
/Users/fbrv016/Desktop/sexdet_auswertung_R/qPCRRohdaten/23_10_02_SEXDet_x-marker_data.xls	B11	female	HT1	larvae	19Gue145L2	AL40057neu	UNKNOWN	24.463	1
/Users/fbrv016/Desktop/sexdet_auswertung_R/qPCRRohdaten/23_10_02_SEXDet_x-marker_data.xls	B12	female	HT1	larvae	19Gue145L2	AL40057neu	UNKNOWN	24.2348	1
/Users/fbrv016/Desktop/sexdet_auswertung_R/qPCRRohdaten/23_10_02_SEXDet_x-marker_data.xls	C1	female	HT1	larvae	19Gue145L3	VSSC	UNKNOWN	22.1972	1
/Users/fbrv016/Desktop/sexdet_auswertung_R/qPCRRohdaten/23_10_02_SEXDet_x-marker_data.xls	C2	female	HT1	larvae	19Gue145L3	VSSC	UNKNOWN	22.1898	1
/Users/fbrv016/Desktop/sexdet_auswertung_R/qPCRRohdaten/23_10_02_SEXDet_x-marker_data.xls	C3	female	HT1	larvae	19Gue145L3	VSSC	UNKNOWN	22.1727	1
/Users/fbrv016/Desktop/sexdet_auswertung_R/qPCRRohdaten/23_10_02_SEXDet_x-marker_data.xls	C4	female	HT1	larvae	19Gue145L3	SL4108_intron	UNKNOWN	21.3334	1
/Users/fbrv016/Desktop/sexdet_auswertung_R/qPCRRohdaten/23_10_02_SEXDet_x-marker_data.xls	C5	female	HT1	larvae	19Gue145L3	SL4108_intron	UNKNOWN	21.3886	1
/Users/fbrv016/Desktop/sexdet_auswertung_R/qPCRRohdaten/23_10_02_SEXDet_x-marker_data.xls	C6	female	HT1	larvae	19Gue145L3	SL4108_intron	UNKNOWN	21.3849	1
/Users/fbrv016/Desktop/sexdet_auswertung_R/qPCRRohdaten/23_10_02_SEXDet_x-marker_data.xls	C7	female	HT1	larvae	19Gue145L3	SL3442	UNKNOWN	21.5375	1
/Users/fbrv016/Desktop/sexdet_auswertung_R/qPCRRohdaten/23_10_02_SEXDet_x-marker_data.xls	C8	female	HT1	larvae	19Gue145L3	SL3442	UNKNOWN	21.6006	1
/Users/fbrv016/Desktop/sexdet_auswertung_R/qPCRRohdaten/23_10_02_SEXDet_x-marker_data.xls	C9	female	HT1	larvae	19Gue145L3	SL3442	UNKNOWN	21.5393	1
/Users/fbrv016/Desktop/sexdet_auswertung_R/qPCRRohdaten/23_10_02_SEXDet_x-marker_data.xls	C10	female	HT1	larvae	19Gue145L3	AL40057neu	UNKNOWN	24.2815	1
/Users/fbrv016/Desktop/sexdet_auswertung_R/qPCRRohdaten/23_10_02_SEXDet_x-marker_data.xls	C11	female	HT1	larvae	19Gue145L3	AL40057neu	UNKNOWN	24.3957	1
/Users/fbrv016/Desktop/sexdet_auswertung_R/qPCRRohdaten/23_10_02_SEXDet_x-marker_data.xls	C12	female	HT1	larvae	19Gue145L3	AL40057neu	UNKNOWN	24.199	1
/Users/fbrv016/Desktop/sexdet_auswertung_R/qPCRRohdaten/23_10_02_SEXDet_x-marker_data.xls	E1	female	HT1	larvae	19Gue145L6	VSSC	UNKNOWN	22.6531	1
/Users/fbrv016/Desktop/sexdet_auswertung_R/qPCRRohdaten/23_10_02_SEXDet_x-marker_data.xls	E2	female	HT1	larvae	19Gue145L6	VSSC	UNKNOWN	22.7579	1
/Users/fbrv016/Desktop/sexdet_auswertung_R/qPCRRohdaten/23_10_02_SEXDet_x-marker_data.xls	E3	female	HT1	larvae	19Gue145L6	VSSC	UNKNOWN	22.7265	1
/Users/fbrv016/Desktop/sexdet_auswertung_R/qPCRRohdaten/23_10_02_SEXDet_x-marker_data.xls	E4	female	HT1	larvae	19Gue145L6	SL4108_intron	UNKNOWN	21.8353	1
/Users/fbrv016/Desktop/sexdet_auswertung_R/qPCRRohdaten/23_10_02_SEXDet_x-marker_data.xls	E5	female	HT1	larvae	19Gue145L6	SL4108_intron	UNKNOWN	21.9165	1
/Users/fbrv016/Desktop/sexdet_auswertung_R/qPCRRohdaten/23_10_02_SEXDet_x-marker_data.xls	E6	female	HT1	larvae	19Gue145L6	SL4108_intron	UNKNOWN	21.8561	1
/Users/fbrv016/Desktop/sexdet_auswertung_R/qPCRRohdaten/23_10_02_SEXDet_x-marker_data.xls	E7	female	HT1	larvae	19Gue145L6	SL3442	UNKNOWN	22.1896	1
/Users/fbrv016/Desktop/sexdet_auswertung_R/qPCRRohdaten/23_10_02_SEXDet_x-marker_data.xls	E8	female	HT1	larvae	19Gue145L6	SL3442	UNKNOWN	22.2425	1
/Users/fbrv016/Desktop/sexdet_auswertung_R/qPCRRohdaten/23_10_02_SEXDet_x-marker_data.xls	E9	female	HT1	larvae	19Gue145L6	SL3442	UNKNOWN	22.1402	1
/Users/fbrv016/Desktop/sexdet_auswertung_R/qPCRRohdaten/23_10_02_SEXDet_x-marker_data.xls	E10	female	HT1	larvae	19Gue145L6	AL40057neu	UNKNOWN	25.1178	1
/Users/fbrv016/Desktop/sexdet_auswertung_R/qPCRRohdaten/23_10_02_SEXDet_x-marker_data.xls	E11	female	HT1	larvae	19Gue145L6	AL40057neu	UNKNOWN	25.1837	1
/Users/fbrv016/Desktop/sexdet_auswertung_R/qPCRRohdaten/23_10_02_SEXDet_x-marker_data.xls	E12	female	HT1	larvae	19Gue145L6	AL40057neu	UNKNOWN	24.8478	1
/Users/fbrv016/Desktop/sexdet_auswertung_R/qPCRRohdaten/23_10_02_SEXDet_x-marker_data.xls	F1	female	HT1	larvae	19Gue145L7	VSSC	UNKNOWN	22.3735	1
/Users/fbrv016/Desktop/sexdet_auswertung_R/qPCRRohdaten/23_10_02_SEXDet_x-marker_data.xls	F2	female	HT1	larvae	19Gue145L7	VSSC	UNKNOWN	22.3157	1
/Users/fbrv016/Desktop/sexdet_auswertung_R/qPCRRohdaten/23_10_02_SEXDet_x-marker_data.xls	F3	female	HT1	larvae	19Gue145L7	VSSC	UNKNOWN	22.2859	1
/Users/fbrv016/Desktop/sexdet_auswertung_R/qPCRRohdaten/23_10_02_SEXDet_x-marker_data.xls	F4	female	HT1	larvae	19Gue145L7	SL4108_intron	UNKNOWN	21.4999	1
/Users/fbrv016/Desktop/sexdet_auswertung_R/qPCRRohdaten/23_10_02_SEXDet_x-marker_data.xls	F5	female	HT1	larvae	19Gue145L7	SL4108_intron	UNKNOWN	21.5327	1
/Users/fbrv016/Desktop/sexdet_auswertung_R/qPCRRohdaten/23_10_02_SEXDet_x-marker_data.xls	F6	female	HT1	larvae	19Gue145L7	SL4108_intron	UNKNOWN	21.5129	1
/Users/fbrv016/Desktop/sexdet_auswertung_R/qPCRRohdaten/23_10_02_SEXDet_x-marker_data.xls	F7	female	HT1	larvae	19Gue145L7	SL3442	UNKNOWN	21.6824	1
/Users/fbrv016/Desktop/sexdet_auswertung_R/qPCRRohdaten/23_10_02_SEXDet_x-marker_data.xls	F8	female	HT1	larvae	19Gue145L7	SL3442	UNKNOWN	21.7467	1
/Users/fbrv016/Desktop/sexdet_auswertung_R/qPCRRohdaten/23_10_02_SEXDet_x-marker_data.xls	F9	female	HT1	larvae	19Gue145L7	SL3442	UNKNOWN	21.7119	1
/Users/fbrv016/Desktop/sexdet_auswertung_R/qPCRRohdaten/23_10_02_SEXDet_x-marker_data.xls	F10	female	HT1	larvae	19Gue145L7	AL40057neu	UNKNOWN	24.5886	1
/Users/fbrv016/Desktop/sexdet_auswertung_R/qPCRRohdaten/23_10_02_SEXDet_x-marker_data.xls	F11	female	HT1	larvae	19Gue145L7	AL40057neu	UNKNOWN	24.6436	1
/Users/fbrv016/Desktop/sexdet_auswertung_R/qPCRRohdaten/23_10_02_SEXDet_x-marker_data.xls	F12	female	HT1	larvae	19Gue145L7	AL40057neu	UNKNOWN	24.3982	1
/Users/fbrv016/Desktop/sexdet_auswertung_R/qPCRRohdaten/23_10_02_SEXDet_x-marker_data.xls	G4	female	HT2	larvae	23Bue201L8_HT2W	SL4108_intron	REFERENCE	21.5111	1
/Users/fbrv016/Desktop/sexdet_auswertung_R/qPCRRohdaten/23_10_02_SEXDet_x-marker_data.xls	G5	female	HT2	larvae	23Bue201L8_HT2W	SL4108_intron	REFERENCE	21.5142	1
/Users/fbrv016/Desktop/sexdet_auswertung_R/qPCRRohdaten/23_10_02_SEXDet_x-marker_data.xls	G6	female	HT2	larvae	23Bue201L8_HT2W	SL4108_intron	REFERENCE	21.4781	1
/Users/fbrv016/Desktop/sexdet_auswertung_R/qPCRRohdaten/23_10_02_SEXDet_x-marker_data.xls	G7	female	HT2	larvae	23Bue201L8_HT2W	SL3442	REFERENCE	21.7918	1
/Users/fbrv016/Desktop/sexdet_auswertung_R/qPCRRohdaten/23_10_02_SEXDet_x-marker_data.xls	G8	female	HT2	larvae	23Bue201L8_HT2W	SL3442	REFERENCE	21.9032	1
/Users/fbrv016/Desktop/sexdet_auswertung_R/qPCRRohdaten/23_10_02_SEXDet_x-marker_data.xls	G9	female	HT2	larvae	23Bue201L8_HT2W	SL3442	REFERENCE	21.8012	1
/Users/fbrv016/Desktop/sexdet_auswertung_R/qPCRRohdaten/23_10_02_SEXDet_x-marker_data.xls	G10	female	HT2	larvae	23Bue201L8_HT2W	AL40057neu	REFERENCE	24.7356	1
/Users/fbrv016/Desktop/sexdet_auswertung_R/qPCRRohdaten/23_10_02_SEXDet_x-marker_data.xls	G11	female	HT2	larvae	23Bue201L8_HT2W	AL40057neu	REFERENCE	24.7749	1
/Users/fbrv016/Desktop/sexdet_auswertung_R/qPCRRohdaten/23_10_02_SEXDet_x-marker_data.xls	G12	female	HT2	larvae	23Bue201L8_HT2W	AL40057neu	REFERENCE	24.4252	1
/Users/fbrv016/Desktop/sexdet_auswertung_R/qPCRRohdaten/23_10_02_SEXDet_x-marker_data.xls	H1	female	HT2	larvae	23Bue201L8_HT2W	VSSC	REFERENCE	22.5186	1
/Users/fbrv016/Desktop/sexdet_auswertung_R/qPCRRohdaten/23_10_02_SEXDet_x-marker_data.xls	H2	female	HT2	larvae	23Bue201L8_HT2W	VSSC	REFERENCE	22.4832	1
/Users/fbrv016/Desktop/sexdet_auswertung_R/qPCRRohdaten/23_10_02_SEXDet_x-marker_data.xls	H3	female	HT2	larvae	23Bue201L8_HT2W	VSSC	REFERENCE	22.343	1
/Users/fbrv016/Desktop/sexdet_auswertung_R/qPCRRohdaten/23_10_10_platte1SEXDet_x-marker_data.xls	A1	female	HT1S	adult	Rest33_HT1S	VSSC	UNKNOWN	21.6674	1
/Users/fbrv016/Desktop/sexdet_auswertung_R/qPCRRohdaten/23_10_10_platte1SEXDet_x-marker_data.xls	A2	female	HT1S	adult	Rest33_HT1S	VSSC	UNKNOWN	21.6222	1
/Users/fbrv016/Desktop/sexdet_auswertung_R/qPCRRohdaten/23_10_10_platte1SEXDet_x-marker_data.xls	A3	female	HT1S	adult	Rest33_HT1S	VSSC	UNKNOWN	21.7205	1
/Users/fbrv016/Desktop/sexdet_auswertung_R/qPCRRohdaten/23_10_10_platte1SEXDet_x-marker_data.xls	A4	female	HT1S	adult	Rest33_HT1S	SL4108_intron	UNKNOWN	20.7506	1
/Users/fbrv016/Desktop/sexdet_auswertung_R/qPCRRohdaten/23_10_10_platte1SEXDet_x-marker_data.xls	A5	female	HT1S	adult	Rest33_HT1S	SL4108_intron	UNKNOWN	20.8962	1
/Users/fbrv016/Desktop/sexdet_auswertung_R/qPCRRohdaten/23_10_10_platte1SEXDet_x-marker_data.xls	A6	female	HT1S	adult	Rest33_HT1S	SL4108_intron	UNKNOWN	20.997	1
/Users/fbrv016/Desktop/sexdet_auswertung_R/qPCRRohdaten/23_10_10_platte1SEXDet_x-marker_data.xls	A7	female	HT1S	adult	Rest33_HT1S	SL3442	UNKNOWN	20.9498	1
/Users/fbrv016/Desktop/sexdet_auswertung_R/qPCRRohdaten/23_10_10_platte1SEXDet_x-marker_data.xls	A8	female	HT1S	adult	Rest33_HT1S	SL3442	UNKNOWN	20.965	1
/Users/fbrv016/Desktop/sexdet_auswertung_R/qPCRRohdaten/23_10_10_platte1SEXDet_x-marker_data.xls	A9	female	HT1S	adult	Rest33_HT1S	SL3442	UNKNOWN	20.9718	1
/Users/fbrv016/Desktop/sexdet_auswertung_R/qPCRRohdaten/23_10_10_platte1SEXDet_x-marker_data.xls	A10	female	HT1S	adult	Rest33_HT1S	AL40057neu	UNKNOWN	24.0953	1
/Users/fbrv016/Desktop/sexdet_auswertung_R/qPCRRohdaten/23_10_10_platte1SEXDet_x-marker_data.xls	A11	female	HT1S	adult	Rest33_HT1S	AL40057neu	UNKNOWN	23.9714	1
/Users/fbrv016/Desktop/sexdet_auswertung_R/qPCRRohdaten/23_10_10_platte1SEXDet_x-marker_data.xls	A12	female	HT1S	adult	Rest33_HT1S	AL40057neu	UNKNOWN	23.3862	1
/Users/fbrv016/Desktop/sexdet_auswertung_R/qPCRRohdaten/23_10_10_platte1SEXDet_x-marker_data.xls	B1	female	HT1S	adult	Rest35_HT1S	VSSC	UNKNOWN	21.6134	1
/Users/fbrv016/Desktop/sexdet_auswertung_R/qPCRRohdaten/23_10_10_platte1SEXDet_x-marker_data.xls	B2	female	HT1S	adult	Rest35_HT1S	VSSC	UNKNOWN	21.5718	1
/Users/fbrv016/Desktop/sexdet_auswertung_R/qPCRRohdaten/23_10_10_platte1SEXDet_x-marker_data.xls	B3	female	HT1S	adult	Rest35_HT1S	VSSC	UNKNOWN	21.6729	1
/Users/fbrv016/Desktop/sexdet_auswertung_R/qPCRRohdaten/23_10_10_platte1SEXDet_x-marker_data.xls	B4	female	HT1S	adult	Rest35_HT1S	SL4108_intron	UNKNOWN	20.693	1
/Users/fbrv016/Desktop/sexdet_auswertung_R/qPCRRohdaten/23_10_10_platte1SEXDet_x-marker_data.xls	B5	female	HT1S	adult	Rest35_HT1S	SL4108_intron	UNKNOWN	20.7573	1
/Users/fbrv016/Desktop/sexdet_auswertung_R/qPCRRohdaten/23_10_10_platte1SEXDet_x-marker_data.xls	B6	female	HT1S	adult	Rest35_HT1S	SL4108_intron	UNKNOWN	20.6927	1
/Users/fbrv016/Desktop/sexdet_auswertung_R/qPCRRohdaten/23_10_10_platte1SEXDet_x-marker_data.xls	B7	female	HT1S	adult	Rest35_HT1S	SL3442	UNKNOWN	20.8759	1
/Users/fbrv016/Desktop/sexdet_auswertung_R/qPCRRohdaten/23_10_10_platte1SEXDet_x-marker_data.xls	B8	female	HT1S	adult	Rest35_HT1S	SL3442	UNKNOWN	20.8689	1
/Users/fbrv016/Desktop/sexdet_auswertung_R/qPCRRohdaten/23_10_10_platte1SEXDet_x-marker_data.xls	B9	female	HT1S	adult	Rest35_HT1S	SL3442	UNKNOWN	20.889	1
/Users/fbrv016/Desktop/sexdet_auswertung_R/qPCRRohdaten/23_10_10_platte1SEXDet_x-marker_data.xls	B10	female	HT1S	adult	Rest35_HT1S	AL40057neu	UNKNOWN	23.9248	1
/Users/fbrv016/Desktop/sexdet_auswertung_R/qPCRRohdaten/23_10_10_platte1SEXDet_x-marker_data.xls	B11	female	HT1S	adult	Rest35_HT1S	AL40057neu	UNKNOWN	24.1614	1
/Users/fbrv016/Desktop/sexdet_auswertung_R/qPCRRohdaten/23_10_10_platte1SEXDet_x-marker_data.xls	B12	female	HT1S	adult	Rest35_HT1S	AL40057neu	UNKNOWN	23.9994	1
/Users/fbrv016/Desktop/sexdet_auswertung_R/qPCRRohdaten/23_10_10_platte1SEXDet_x-marker_data.xls	C1	female	HT1S	adult	23Pev70HT1S	VSSC	UNKNOWN	23.573	1
/Users/fbrv016/Desktop/sexdet_auswertung_R/qPCRRohdaten/23_10_10_platte1SEXDet_x-marker_data.xls	C2	female	HT1S	adult	23Pev70HT1S	VSSC	UNKNOWN	23.5574	1
/Users/fbrv016/Desktop/sexdet_auswertung_R/qPCRRohdaten/23_10_10_platte1SEXDet_x-marker_data.xls	C3	female	HT1S	adult	23Pev70HT1S	VSSC	UNKNOWN	23.5396	1
/Users/fbrv016/Desktop/sexdet_auswertung_R/qPCRRohdaten/23_10_10_platte1SEXDet_x-marker_data.xls	C4	female	HT1S	adult	23Pev70HT1S	SL4108_intron	UNKNOWN	21.0926	1
/Users/fbrv016/Desktop/sexdet_auswertung_R/qPCRRohdaten/23_10_10_platte1SEXDet_x-marker_data.xls	C5	female	HT1S	adult	23Pev70HT1S	SL4108_intron	UNKNOWN	21.1219	1
/Users/fbrv016/Desktop/sexdet_auswertung_R/qPCRRohdaten/23_10_10_platte1SEXDet_x-marker_data.xls	C6	female	HT1S	adult	23Pev70HT1S	SL4108_intron	UNKNOWN	21.2509	1
/Users/fbrv016/Desktop/sexdet_auswertung_R/qPCRRohdaten/23_10_10_platte1SEXDet_x-marker_data.xls	C7	female	HT1S	adult	23Pev70HT1S	SL3442	UNKNOWN	21.2625	1
/Users/fbrv016/Desktop/sexdet_auswertung_R/qPCRRohdaten/23_10_10_platte1SEXDet_x-marker_data.xls	C8	female	HT1S	adult	23Pev70HT1S	SL3442	UNKNOWN	21.2951	1
/Users/fbrv016/Desktop/sexdet_auswertung_R/qPCRRohdaten/23_10_10_platte1SEXDet_x-marker_data.xls	C9	female	HT1S	adult	23Pev70HT1S	SL3442	UNKNOWN	21.3208	1
/Users/fbrv016/Desktop/sexdet_auswertung_R/qPCRRohdaten/23_10_10_platte1SEXDet_x-marker_data.xls	C10	female	HT1S	adult	23Pev70HT1S	AL40057neu	UNKNOWN	24.4314	1
/Users/fbrv016/Desktop/sexdet_auswertung_R/qPCRRohdaten/23_10_10_platte1SEXDet_x-marker_data.xls	C11	female	HT1S	adult	23Pev70HT1S	AL40057neu	UNKNOWN	24.7318	1
/Users/fbrv016/Desktop/sexdet_auswertung_R/qPCRRohdaten/23_10_10_platte1SEXDet_x-marker_data.xls	C12	female	HT1S	adult	23Pev70HT1S	AL40057neu	UNKNOWN	24.556	1
/Users/fbrv016/Desktop/sexdet_auswertung_R/qPCRRohdaten/23_10_10_platte1SEXDet_x-marker_data.xls	D1	female	HT1S	adult	23Pev64HT1S	VSSC	UNKNOWN	23.5037	1
/Users/fbrv016/Desktop/sexdet_auswertung_R/qPCRRohdaten/23_10_10_platte1SEXDet_x-marker_data.xls	D2	female	HT1S	adult	23Pev64HT1S	VSSC	UNKNOWN	23.5278	1
/Users/fbrv016/Desktop/sexdet_auswertung_R/qPCRRohdaten/23_10_10_platte1SEXDet_x-marker_data.xls	D3	female	HT1S	adult	23Pev64HT1S	VSSC	UNKNOWN	23.547	1
/Users/fbrv016/Desktop/sexdet_auswertung_R/qPCRRohdaten/23_10_10_platte1SEXDet_x-marker_data.xls	D4	female	HT1S	adult	23Pev64HT1S	SL4108_intron	UNKNOWN	20.9914	1
/Users/fbrv016/Desktop/sexdet_auswertung_R/qPCRRohdaten/23_10_10_platte1SEXDet_x-marker_data.xls	D5	female	HT1S	adult	23Pev64HT1S	SL4108_intron	UNKNOWN	21.015	1
/Users/fbrv016/Desktop/sexdet_auswertung_R/qPCRRohdaten/23_10_10_platte1SEXDet_x-marker_data.xls	D6	female	HT1S	adult	23Pev64HT1S	SL4108_intron	UNKNOWN	21.0155	1
/Users/fbrv016/Desktop/sexdet_auswertung_R/qPCRRohdaten/23_10_10_platte1SEXDet_x-marker_data.xls	D7	female	HT1S	adult	23Pev64HT1S	SL3442	UNKNOWN	21.2408	1
/Users/fbrv016/Desktop/sexdet_auswertung_R/qPCRRohdaten/23_10_10_platte1SEXDet_x-marker_data.xls	D8	female	HT1S	adult	23Pev64HT1S	SL3442	UNKNOWN	21.2607	1
/Users/fbrv016/Desktop/sexdet_auswertung_R/qPCRRohdaten/23_10_10_platte1SEXDet_x-marker_data.xls	D9	female	HT1S	adult	23Pev64HT1S	SL3442	UNKNOWN	21.3145	1
/Users/fbrv016/Desktop/sexdet_auswertung_R/qPCRRohdaten/23_10_10_platte1SEXDet_x-marker_data.xls	D10	female	HT1S	adult	23Pev64HT1S	AL40057neu	UNKNOWN	24.5208	1
/Users/fbrv016/Desktop/sexdet_auswertung_R/qPCRRohdaten/23_10_10_platte1SEXDet_x-marker_data.xls	D11	female	HT1S	adult	23Pev64HT1S	AL40057neu	UNKNOWN	24.7197	1
/Users/fbrv016/Desktop/sexdet_auswertung_R/qPCRRohdaten/23_10_10_platte1SEXDet_x-marker_data.xls	D12	female	HT1S	adult	23Pev64HT1S	AL40057neu	UNKNOWN	24.5306	1
/Users/fbrv016/Desktop/sexdet_auswertung_R/qPCRRohdaten/23_10_10_platte1SEXDet_x-marker_data.xls	E1	female	HT1S	adult	23Bue15HT1S	VSSC	UNKNOWN	21.5972	1
/Users/fbrv016/Desktop/sexdet_auswertung_R/qPCRRohdaten/23_10_10_platte1SEXDet_x-marker_data.xls	E2	female	HT1S	adult	23Bue15HT1S	VSSC	UNKNOWN	21.6341	1
/Users/fbrv016/Desktop/sexdet_auswertung_R/qPCRRohdaten/23_10_10_platte1SEXDet_x-marker_data.xls	E3	female	HT1S	adult	23Bue15HT1S	VSSC	UNKNOWN	21.6457	1
/Users/fbrv016/Desktop/sexdet_auswertung_R/qPCRRohdaten/23_10_10_platte1SEXDet_x-marker_data.xls	E4	female	HT1S	adult	23Bue15HT1S	SL4108_intron	UNKNOWN	20.8655	1
/Users/fbrv016/Desktop/sexdet_auswertung_R/qPCRRohdaten/23_10_10_platte1SEXDet_x-marker_data.xls	E5	female	HT1S	adult	23Bue15HT1S	SL4108_intron	UNKNOWN	20.9122	1
/Users/fbrv016/Desktop/sexdet_auswertung_R/qPCRRohdaten/23_10_10_platte1SEXDet_x-marker_data.xls	E6	female	HT1S	adult	23Bue15HT1S	SL4108_intron	UNKNOWN	20.9056	1
/Users/fbrv016/Desktop/sexdet_auswertung_R/qPCRRohdaten/23_10_10_platte1SEXDet_x-marker_data.xls	E7	female	HT1S	adult	23Bue15HT1S	SL3442	UNKNOWN	21.0689	1
/Users/fbrv016/Desktop/sexdet_auswertung_R/qPCRRohdaten/23_10_10_platte1SEXDet_x-marker_data.xls	E8	female	HT1S	adult	23Bue15HT1S	SL3442	UNKNOWN	21.0253	1
/Users/fbrv016/Desktop/sexdet_auswertung_R/qPCRRohdaten/23_10_10_platte1SEXDet_x-marker_data.xls	E9	female	HT1S	adult	23Bue15HT1S	SL3442	UNKNOWN	21.1367	1
/Users/fbrv016/Desktop/sexdet_auswertung_R/qPCRRohdaten/23_10_10_platte1SEXDet_x-marker_data.xls	E10	female	HT1S	adult	23Bue15HT1S	AL40057neu	UNKNOWN	24.5517	1
/Users/fbrv016/Desktop/sexdet_auswertung_R/qPCRRohdaten/23_10_10_platte1SEXDet_x-marker_data.xls	E11	female	HT1S	adult	23Bue15HT1S	AL40057neu	UNKNOWN	24.7479	1
/Users/fbrv016/Desktop/sexdet_auswertung_R/qPCRRohdaten/23_10_10_platte1SEXDet_x-marker_data.xls	E12	female	HT1S	adult	23Bue15HT1S	AL40057neu	UNKNOWN	24.4345	1
/Users/fbrv016/Desktop/sexdet_auswertung_R/qPCRRohdaten/23_10_10_platte1SEXDet_x-marker_data.xls	F1	female	HT2	adult	23Bue240HT2W	VSSC	UNKNOWN	21.7747	1
/Users/fbrv016/Desktop/sexdet_auswertung_R/qPCRRohdaten/23_10_10_platte1SEXDet_x-marker_data.xls	F2	female	HT2	adult	23Bue240HT2W	VSSC	UNKNOWN	21.768	1
/Users/fbrv016/Desktop/sexdet_auswertung_R/qPCRRohdaten/23_10_10_platte1SEXDet_x-marker_data.xls	F3	female	HT2	adult	23Bue240HT2W	VSSC	UNKNOWN	21.754	1
/Users/fbrv016/Desktop/sexdet_auswertung_R/qPCRRohdaten/23_10_10_platte1SEXDet_x-marker_data.xls	F4	female	HT2	adult	23Bue240HT2W	SL4108_intron	UNKNOWN	21.0573	1
/Users/fbrv016/Desktop/sexdet_auswertung_R/qPCRRohdaten/23_10_10_platte1SEXDet_x-marker_data.xls	F5	female	HT2	adult	23Bue240HT2W	SL4108_intron	UNKNOWN	21.0207	1
/Users/fbrv016/Desktop/sexdet_auswertung_R/qPCRRohdaten/23_10_10_platte1SEXDet_x-marker_data.xls	F6	female	HT2	adult	23Bue240HT2W	SL4108_intron	UNKNOWN	21.0204	1
/Users/fbrv016/Desktop/sexdet_auswertung_R/qPCRRohdaten/23_10_10_platte1SEXDet_x-marker_data.xls	F7	female	HT2	adult	23Bue240HT2W	SL3442	UNKNOWN	21.1763	1
/Users/fbrv016/Desktop/sexdet_auswertung_R/qPCRRohdaten/23_10_10_platte1SEXDet_x-marker_data.xls	F8	female	HT2	adult	23Bue240HT2W	SL3442	UNKNOWN	21.1794	1
/Users/fbrv016/Desktop/sexdet_auswertung_R/qPCRRohdaten/23_10_10_platte1SEXDet_x-marker_data.xls	F9	female	HT2	adult	23Bue240HT2W	SL3442	UNKNOWN	21.2178	1
/Users/fbrv016/Desktop/sexdet_auswertung_R/qPCRRohdaten/23_10_10_platte1SEXDet_x-marker_data.xls	F10	female	HT2	adult	23Bue240HT2W	AL40057neu	UNKNOWN	24.8321	1
/Users/fbrv016/Desktop/sexdet_auswertung_R/qPCRRohdaten/23_10_10_platte1SEXDet_x-marker_data.xls	F11	female	HT2	adult	23Bue240HT2W	AL40057neu	UNKNOWN	25.0128	1
/Users/fbrv016/Desktop/sexdet_auswertung_R/qPCRRohdaten/23_10_10_platte1SEXDet_x-marker_data.xls	F12	female	HT2	adult	23Bue240HT2W	AL40057neu	UNKNOWN	24.7622	1
/Users/fbrv016/Desktop/sexdet_auswertung_R/qPCRRohdaten/23_10_10_platte1SEXDet_x-marker_data.xls	G1	female	HT2	adult	23Bue247HT2W	VSSC	REFERENCE	21.733	1
/Users/fbrv016/Desktop/sexdet_auswertung_R/qPCRRohdaten/23_10_10_platte1SEXDet_x-marker_data.xls	G2	female	HT2	adult	23Bue247HT2W	VSSC	REFERENCE	21.7208	1
/Users/fbrv016/Desktop/sexdet_auswertung_R/qPCRRohdaten/23_10_10_platte1SEXDet_x-marker_data.xls	G3	female	HT2	adult	23Bue247HT2W	VSSC	REFERENCE	21.7058	1
/Users/fbrv016/Desktop/sexdet_auswertung_R/qPCRRohdaten/23_10_10_platte1SEXDet_x-marker_data.xls	G4	female	HT2	adult	23Bue247HT2W	SL4108_intron	REFERENCE	20.9221	1
/Users/fbrv016/Desktop/sexdet_auswertung_R/qPCRRohdaten/23_10_10_platte1SEXDet_x-marker_data.xls	G5	female	HT2	adult	23Bue247HT2W	SL4108_intron	REFERENCE	20.9987	1
/Users/fbrv016/Desktop/sexdet_auswertung_R/qPCRRohdaten/23_10_10_platte1SEXDet_x-marker_data.xls	G6	female	HT2	adult	23Bue247HT2W	SL4108_intron	REFERENCE	20.9885	1
/Users/fbrv016/Desktop/sexdet_auswertung_R/qPCRRohdaten/23_10_10_platte1SEXDet_x-marker_data.xls	G7	female	HT2	adult	23Bue247HT2W	SL3442	REFERENCE	21.2067	1
/Users/fbrv016/Desktop/sexdet_auswertung_R/qPCRRohdaten/23_10_10_platte1SEXDet_x-marker_data.xls	G8	female	HT2	adult	23Bue247HT2W	SL3442	REFERENCE	21.161	1
/Users/fbrv016/Desktop/sexdet_auswertung_R/qPCRRohdaten/23_10_10_platte1SEXDet_x-marker_data.xls	G9	female	HT2	adult	23Bue247HT2W	SL3442	REFERENCE	21.267	1
/Users/fbrv016/Desktop/sexdet_auswertung_R/qPCRRohdaten/23_10_10_platte1SEXDet_x-marker_data.xls	G10	female	HT2	adult	23Bue247HT2W	AL40057neu	REFERENCE	24.7921	1
/Users/fbrv016/Desktop/sexdet_auswertung_R/qPCRRohdaten/23_10_10_platte1SEXDet_x-marker_data.xls	G11	female	HT2	adult	23Bue247HT2W	AL40057neu	REFERENCE	24.9566	1
/Users/fbrv016/Desktop/sexdet_auswertung_R/qPCRRohdaten/23_10_10_platte1SEXDet_x-marker_data.xls	G12	female	HT2	adult	23Bue247HT2W	AL40057neu	REFERENCE	24.6845	1
/Users/fbrv016/Desktop/sexdet_auswertung_R/qPCRRohdaten/23_10_11_platte1_SEXDet_x-marker_data.xls	A1	female	HT1	larvae	19Gue181HT1L	VSSC	UNKNOWN	22.4326	1
/Users/fbrv016/Desktop/sexdet_auswertung_R/qPCRRohdaten/23_10_11_platte1_SEXDet_x-marker_data.xls	A2	female	HT1	larvae	19Gue181HT1L	VSSC	UNKNOWN	22.3867	1
/Users/fbrv016/Desktop/sexdet_auswertung_R/qPCRRohdaten/23_10_11_platte1_SEXDet_x-marker_data.xls	A3	female	HT1	larvae	19Gue181HT1L	VSSC	UNKNOWN	22.3613	1
/Users/fbrv016/Desktop/sexdet_auswertung_R/qPCRRohdaten/23_10_11_platte1_SEXDet_x-marker_data.xls	A4	female	HT1	larvae	19Gue181HT1L	SL4108_intron	UNKNOWN	21.5597	1
/Users/fbrv016/Desktop/sexdet_auswertung_R/qPCRRohdaten/23_10_11_platte1_SEXDet_x-marker_data.xls	A5	female	HT1	larvae	19Gue181HT1L	SL4108_intron	UNKNOWN	21.5731	1
/Users/fbrv016/Desktop/sexdet_auswertung_R/qPCRRohdaten/23_10_11_platte1_SEXDet_x-marker_data.xls	A6	female	HT1	larvae	19Gue181HT1L	SL4108_intron	UNKNOWN	21.5917	1
/Users/fbrv016/Desktop/sexdet_auswertung_R/qPCRRohdaten/23_10_11_platte1_SEXDet_x-marker_data.xls	A7	female	HT1	larvae	19Gue181HT1L	SL3442	UNKNOWN	21.6195	1
/Users/fbrv016/Desktop/sexdet_auswertung_R/qPCRRohdaten/23_10_11_platte1_SEXDet_x-marker_data.xls	A8	female	HT1	larvae	19Gue181HT1L	SL3442	UNKNOWN	21.5693	1
/Users/fbrv016/Desktop/sexdet_auswertung_R/qPCRRohdaten/23_10_11_platte1_SEXDet_x-marker_data.xls	A9	female	HT1	larvae	19Gue181HT1L	SL3442	UNKNOWN	21.7125	1
/Users/fbrv016/Desktop/sexdet_auswertung_R/qPCRRohdaten/23_10_11_platte1_SEXDet_x-marker_data.xls	A10	female	HT1	larvae	19Gue181HT1L	AL40057neu	UNKNOWN	24.6964	1
/Users/fbrv016/Desktop/sexdet_auswertung_R/qPCRRohdaten/23_10_11_platte1_SEXDet_x-marker_data.xls	A11	female	HT1	larvae	19Gue181HT1L	AL40057neu	UNKNOWN	24.8935	1
/Users/fbrv016/Desktop/sexdet_auswertung_R/qPCRRohdaten/23_10_11_platte1_SEXDet_x-marker_data.xls	A12	female	HT1	larvae	19Gue181HT1L	AL40057neu	UNKNOWN	24.3333	1
/Users/fbrv016/Desktop/sexdet_auswertung_R/qPCRRohdaten/23_10_11_platte1_SEXDet_x-marker_data.xls	B1	female	HT1	larvae	19Gue181HT1L1	VSSC	UNKNOWN	22.1124	1
/Users/fbrv016/Desktop/sexdet_auswertung_R/qPCRRohdaten/23_10_11_platte1_SEXDet_x-marker_data.xls	B2	female	HT1	larvae	19Gue181HT1L1	VSSC	UNKNOWN	22.1549	1
/Users/fbrv016/Desktop/sexdet_auswertung_R/qPCRRohdaten/23_10_11_platte1_SEXDet_x-marker_data.xls	B3	female	HT1	larvae	19Gue181HT1L1	VSSC	UNKNOWN	22.1059	1
/Users/fbrv016/Desktop/sexdet_auswertung_R/qPCRRohdaten/23_10_11_platte1_SEXDet_x-marker_data.xls	B4	female	HT1	larvae	19Gue181HT1L1	SL4108_intron	UNKNOWN	21.2786	1
/Users/fbrv016/Desktop/sexdet_auswertung_R/qPCRRohdaten/23_10_11_platte1_SEXDet_x-marker_data.xls	B5	female	HT1	larvae	19Gue181HT1L1	SL4108_intron	UNKNOWN	21.3704	1
/Users/fbrv016/Desktop/sexdet_auswertung_R/qPCRRohdaten/23_10_11_platte1_SEXDet_x-marker_data.xls	B6	female	HT1	larvae	19Gue181HT1L1	SL4108_intron	UNKNOWN	21.344	1
/Users/fbrv016/Desktop/sexdet_auswertung_R/qPCRRohdaten/23_10_11_platte1_SEXDet_x-marker_data.xls	B7	female	HT1	larvae	19Gue181HT1L1	SL3442	UNKNOWN	21.3554	1
/Users/fbrv016/Desktop/sexdet_auswertung_R/qPCRRohdaten/23_10_11_platte1_SEXDet_x-marker_data.xls	B8	female	HT1	larvae	19Gue181HT1L1	SL3442	UNKNOWN	21.3771	1
/Users/fbrv016/Desktop/sexdet_auswertung_R/qPCRRohdaten/23_10_11_platte1_SEXDet_x-marker_data.xls	B9	female	HT1	larvae	19Gue181HT1L1	SL3442	UNKNOWN	21.4436	1
/Users/fbrv016/Desktop/sexdet_auswertung_R/qPCRRohdaten/23_10_11_platte1_SEXDet_x-marker_data.xls	B10	female	HT1	larvae	19Gue181HT1L1	AL40057neu	UNKNOWN	24.8742	1
/Users/fbrv016/Desktop/sexdet_auswertung_R/qPCRRohdaten/23_10_11_platte1_SEXDet_x-marker_data.xls	B11	female	HT1	larvae	19Gue181HT1L1	AL40057neu	UNKNOWN	25.1115	1
/Users/fbrv016/Desktop/sexdet_auswertung_R/qPCRRohdaten/23_10_11_platte1_SEXDet_x-marker_data.xls	B12	female	HT1	larvae	19Gue181HT1L1	AL40057neu	UNKNOWN	24.8167	1
/Users/fbrv016/Desktop/sexdet_auswertung_R/qPCRRohdaten/23_10_11_platte1_SEXDet_x-marker_data.xls	C1	female	HT1	larvae	19Gue181HT1L2	VSSC	UNKNOWN	22.4037	1
/Users/fbrv016/Desktop/sexdet_auswertung_R/qPCRRohdaten/23_10_11_platte1_SEXDet_x-marker_data.xls	C2	female	HT1	larvae	19Gue181HT1L2	VSSC	UNKNOWN	22.463	1
/Users/fbrv016/Desktop/sexdet_auswertung_R/qPCRRohdaten/23_10_11_platte1_SEXDet_x-marker_data.xls	C3	female	HT1	larvae	19Gue181HT1L2	VSSC	UNKNOWN	22.385	1
/Users/fbrv016/Desktop/sexdet_auswertung_R/qPCRRohdaten/23_10_11_platte1_SEXDet_x-marker_data.xls	C4	female	HT1	larvae	19Gue181HT1L2	SL4108_intron	UNKNOWN	21.5435	1
/Users/fbrv016/Desktop/sexdet_auswertung_R/qPCRRohdaten/23_10_11_platte1_SEXDet_x-marker_data.xls	C5	female	HT1	larvae	19Gue181HT1L2	SL4108_intron	UNKNOWN	21.5968	1
/Users/fbrv016/Desktop/sexdet_auswertung_R/qPCRRohdaten/23_10_11_platte1_SEXDet_x-marker_data.xls	C6	female	HT1	larvae	19Gue181HT1L2	SL4108_intron	UNKNOWN	21.6749	1
/Users/fbrv016/Desktop/sexdet_auswertung_R/qPCRRohdaten/23_10_11_platte1_SEXDet_x-marker_data.xls	C7	female	HT1	larvae	19Gue181HT1L2	SL3442	UNKNOWN	21.6154	1
/Users/fbrv016/Desktop/sexdet_auswertung_R/qPCRRohdaten/23_10_11_platte1_SEXDet_x-marker_data.xls	C8	female	HT1	larvae	19Gue181HT1L2	SL3442	UNKNOWN	21.6592	1
/Users/fbrv016/Desktop/sexdet_auswertung_R/qPCRRohdaten/23_10_11_platte1_SEXDet_x-marker_data.xls	C9	female	HT1	larvae	19Gue181HT1L2	SL3442	UNKNOWN	21.6746	1
/Users/fbrv016/Desktop/sexdet_auswertung_R/qPCRRohdaten/23_10_11_platte1_SEXDet_x-marker_data.xls	C10	female	HT1	larvae	19Gue181HT1L2	AL40057neu	UNKNOWN	25.0053	1
/Users/fbrv016/Desktop/sexdet_auswertung_R/qPCRRohdaten/23_10_11_platte1_SEXDet_x-marker_data.xls	C11	female	HT1	larvae	19Gue181HT1L2	AL40057neu	UNKNOWN	25.3437	1
/Users/fbrv016/Desktop/sexdet_auswertung_R/qPCRRohdaten/23_10_11_platte1_SEXDet_x-marker_data.xls	C12	female	HT1	larvae	19Gue181HT1L2	AL40057neu	UNKNOWN	25.0684	1
/Users/fbrv016/Desktop/sexdet_auswertung_R/qPCRRohdaten/23_10_11_platte1_SEXDet_x-marker_data.xls	D1	female	HT1	larvae	19Gue181HT1L3	VSSC	UNKNOWN	22.3686	1
/Users/fbrv016/Desktop/sexdet_auswertung_R/qPCRRohdaten/23_10_11_platte1_SEXDet_x-marker_data.xls	D2	female	HT1	larvae	19Gue181HT1L3	VSSC	UNKNOWN	22.4716	1
/Users/fbrv016/Desktop/sexdet_auswertung_R/qPCRRohdaten/23_10_11_platte1_SEXDet_x-marker_data.xls	D3	female	HT1	larvae	19Gue181HT1L3	VSSC	UNKNOWN	22.4035	1
/Users/fbrv016/Desktop/sexdet_auswertung_R/qPCRRohdaten/23_10_11_platte1_SEXDet_x-marker_data.xls	D4	female	HT1	larvae	19Gue181HT1L3	SL4108_intron	UNKNOWN	21.5161	1
/Users/fbrv016/Desktop/sexdet_auswertung_R/qPCRRohdaten/23_10_11_platte1_SEXDet_x-marker_data.xls	D5	female	HT1	larvae	19Gue181HT1L3	SL4108_intron	UNKNOWN	21.541	1
/Users/fbrv016/Desktop/sexdet_auswertung_R/qPCRRohdaten/23_10_11_platte1_SEXDet_x-marker_data.xls	D6	female	HT1	larvae	19Gue181HT1L3	SL4108_intron	UNKNOWN	21.5995	1
/Users/fbrv016/Desktop/sexdet_auswertung_R/qPCRRohdaten/23_10_11_platte1_SEXDet_x-marker_data.xls	D7	female	HT1	larvae	19Gue181HT1L3	SL3442	UNKNOWN	21.64	1
/Users/fbrv016/Desktop/sexdet_auswertung_R/qPCRRohdaten/23_10_11_platte1_SEXDet_x-marker_data.xls	D8	female	HT1	larvae	19Gue181HT1L3	SL3442	UNKNOWN	21.6133	1
/Users/fbrv016/Desktop/sexdet_auswertung_R/qPCRRohdaten/23_10_11_platte1_SEXDet_x-marker_data.xls	D9	female	HT1	larvae	19Gue181HT1L3	SL3442	UNKNOWN	21.7179	1
/Users/fbrv016/Desktop/sexdet_auswertung_R/qPCRRohdaten/23_10_11_platte1_SEXDet_x-marker_data.xls	D10	female	HT1	larvae	19Gue181HT1L3	AL40057neu	UNKNOWN	25.3831	1
/Users/fbrv016/Desktop/sexdet_auswertung_R/qPCRRohdaten/23_10_11_platte1_SEXDet_x-marker_data.xls	D11	female	HT1	larvae	19Gue181HT1L3	AL40057neu	UNKNOWN	25.4726	1
/Users/fbrv016/Desktop/sexdet_auswertung_R/qPCRRohdaten/23_10_11_platte1_SEXDet_x-marker_data.xls	D12	female	HT1	larvae	19Gue181HT1L3	AL40057neu	UNKNOWN	25.3297	1
/Users/fbrv016/Desktop/sexdet_auswertung_R/qPCRRohdaten/23_10_11_platte1_SEXDet_x-marker_data.xls	E1	female	HT1	larvae	19Gue181HT1L4	VSSC	UNKNOWN	22.277	1
/Users/fbrv016/Desktop/sexdet_auswertung_R/qPCRRohdaten/23_10_11_platte1_SEXDet_x-marker_data.xls	E2	female	HT1	larvae	19Gue181HT1L4	VSSC	UNKNOWN	22.2917	1
/Users/fbrv016/Desktop/sexdet_auswertung_R/qPCRRohdaten/23_10_11_platte1_SEXDet_x-marker_data.xls	E3	female	HT1	larvae	19Gue181HT1L4	VSSC	UNKNOWN	22.2881	1
/Users/fbrv016/Desktop/sexdet_auswertung_R/qPCRRohdaten/23_10_11_platte1_SEXDet_x-marker_data.xls	E4	female	HT1	larvae	19Gue181HT1L4	SL4108_intron	UNKNOWN	21.4071	1
/Users/fbrv016/Desktop/sexdet_auswertung_R/qPCRRohdaten/23_10_11_platte1_SEXDet_x-marker_data.xls	E5	female	HT1	larvae	19Gue181HT1L4	SL4108_intron	UNKNOWN	21.4567	1
/Users/fbrv016/Desktop/sexdet_auswertung_R/qPCRRohdaten/23_10_11_platte1_SEXDet_x-marker_data.xls	E6	female	HT1	larvae	19Gue181HT1L4	SL4108_intron	UNKNOWN	21.4915	1
/Users/fbrv016/Desktop/sexdet_auswertung_R/qPCRRohdaten/23_10_11_platte1_SEXDet_x-marker_data.xls	E7	female	HT1	larvae	19Gue181HT1L4	SL3442	UNKNOWN	21.534	1
/Users/fbrv016/Desktop/sexdet_auswertung_R/qPCRRohdaten/23_10_11_platte1_SEXDet_x-marker_data.xls	E8	female	HT1	larvae	19Gue181HT1L4	SL3442	UNKNOWN	21.4909	1
/Users/fbrv016/Desktop/sexdet_auswertung_R/qPCRRohdaten/23_10_11_platte1_SEXDet_x-marker_data.xls	E9	female	HT1	larvae	19Gue181HT1L4	SL3442	UNKNOWN	21.5871	1
/Users/fbrv016/Desktop/sexdet_auswertung_R/qPCRRohdaten/23_10_11_platte1_SEXDet_x-marker_data.xls	E10	female	HT1	larvae	19Gue181HT1L4	AL40057neu	UNKNOWN	25.3536	1
/Users/fbrv016/Desktop/sexdet_auswertung_R/qPCRRohdaten/23_10_11_platte1_SEXDet_x-marker_data.xls	E11	female	HT1	larvae	19Gue181HT1L4	AL40057neu	UNKNOWN	25.4308	1
/Users/fbrv016/Desktop/sexdet_auswertung_R/qPCRRohdaten/23_10_11_platte1_SEXDet_x-marker_data.xls	E12	female	HT1	larvae	19Gue181HT1L4	AL40057neu	UNKNOWN	25.1109	1
/Users/fbrv016/Desktop/sexdet_auswertung_R/qPCRRohdaten/23_10_11_platte1_SEXDet_x-marker_data.xls	F1	female	HT1	larvae	19Gue181HT1L6	VSSC	UNKNOWN	22.5073	1
/Users/fbrv016/Desktop/sexdet_auswertung_R/qPCRRohdaten/23_10_11_platte1_SEXDet_x-marker_data.xls	F2	female	HT1	larvae	19Gue181HT1L6	VSSC	UNKNOWN	22.4989	1
/Users/fbrv016/Desktop/sexdet_auswertung_R/qPCRRohdaten/23_10_11_platte1_SEXDet_x-marker_data.xls	F3	female	HT1	larvae	19Gue181HT1L6	VSSC	UNKNOWN	22.5083	1
/Users/fbrv016/Desktop/sexdet_auswertung_R/qPCRRohdaten/23_10_11_platte1_SEXDet_x-marker_data.xls	F4	female	HT1	larvae	19Gue181HT1L6	SL4108_intron	UNKNOWN	21.5644	1
/Users/fbrv016/Desktop/sexdet_auswertung_R/qPCRRohdaten/23_10_11_platte1_SEXDet_x-marker_data.xls	F5	female	HT1	larvae	19Gue181HT1L6	SL4108_intron	UNKNOWN	21.5685	1
/Users/fbrv016/Desktop/sexdet_auswertung_R/qPCRRohdaten/23_10_11_platte1_SEXDet_x-marker_data.xls	F6	female	HT1	larvae	19Gue181HT1L6	SL4108_intron	UNKNOWN	21.587	1
/Users/fbrv016/Desktop/sexdet_auswertung_R/qPCRRohdaten/23_10_11_platte1_SEXDet_x-marker_data.xls	F7	female	HT1	larvae	19Gue181HT1L6	SL3442	UNKNOWN	21.6536	1
/Users/fbrv016/Desktop/sexdet_auswertung_R/qPCRRohdaten/23_10_11_platte1_SEXDet_x-marker_data.xls	F8	female	HT1	larvae	19Gue181HT1L6	SL3442	UNKNOWN	21.6981	1
/Users/fbrv016/Desktop/sexdet_auswertung_R/qPCRRohdaten/23_10_11_platte1_SEXDet_x-marker_data.xls	F9	female	HT1	larvae	19Gue181HT1L6	SL3442	UNKNOWN	21.7675	1
/Users/fbrv016/Desktop/sexdet_auswertung_R/qPCRRohdaten/23_10_11_platte1_SEXDet_x-marker_data.xls	F10	female	HT1	larvae	19Gue181HT1L6	AL40057neu	UNKNOWN	25.4933	1
/Users/fbrv016/Desktop/sexdet_auswertung_R/qPCRRohdaten/23_10_11_platte1_SEXDet_x-marker_data.xls	F11	female	HT1	larvae	19Gue181HT1L6	AL40057neu	UNKNOWN	25.6852	1
/Users/fbrv016/Desktop/sexdet_auswertung_R/qPCRRohdaten/23_10_11_platte1_SEXDet_x-marker_data.xls	F12	female	HT1	larvae	19Gue181HT1L6	AL40057neu	UNKNOWN	25.361	1
/Users/fbrv016/Desktop/sexdet_auswertung_R/qPCRRohdaten/23_10_11_platte1_SEXDet_x-marker_data.xls	G1	female	HT2	larvae	23Bue201L6HT2_5ng	VSSC	REFERENCE	21.8023	1
/Users/fbrv016/Desktop/sexdet_auswertung_R/qPCRRohdaten/23_10_11_platte1_SEXDet_x-marker_data.xls	G2	female	HT2	larvae	23Bue201L6HT2_5ng	VSSC	REFERENCE	21.8022	1
/Users/fbrv016/Desktop/sexdet_auswertung_R/qPCRRohdaten/23_10_11_platte1_SEXDet_x-marker_data.xls	G3	female	HT2	larvae	23Bue201L6HT2_5ng	VSSC	REFERENCE	21.8524	1
/Users/fbrv016/Desktop/sexdet_auswertung_R/qPCRRohdaten/23_10_11_platte1_SEXDet_x-marker_data.xls	G4	female	HT2	larvae	23Bue201L6HT2_5ng	SL4108_intron	REFERENCE	20.9549	1
/Users/fbrv016/Desktop/sexdet_auswertung_R/qPCRRohdaten/23_10_11_platte1_SEXDet_x-marker_data.xls	G5	female	HT2	larvae	23Bue201L6HT2_5ng	SL4108_intron	REFERENCE	20.9431	1
/Users/fbrv016/Desktop/sexdet_auswertung_R/qPCRRohdaten/23_10_11_platte1_SEXDet_x-marker_data.xls	G6	female	HT2	larvae	23Bue201L6HT2_5ng	SL4108_intron	REFERENCE	21.0976	1
/Users/fbrv016/Desktop/sexdet_auswertung_R/qPCRRohdaten/23_10_11_platte1_SEXDet_x-marker_data.xls	G7	female	HT2	larvae	23Bue201L6HT2_5ng	SL3442	REFERENCE	21.0936	1
/Users/fbrv016/Desktop/sexdet_auswertung_R/qPCRRohdaten/23_10_11_platte1_SEXDet_x-marker_data.xls	G8	female	HT2	larvae	23Bue201L6HT2_5ng	SL3442	REFERENCE	20.9767	1
/Users/fbrv016/Desktop/sexdet_auswertung_R/qPCRRohdaten/23_10_11_platte1_SEXDet_x-marker_data.xls	G9	female	HT2	larvae	23Bue201L6HT2_5ng	SL3442	REFERENCE	21.2104	1
/Users/fbrv016/Desktop/sexdet_auswertung_R/qPCRRohdaten/23_10_11_platte1_SEXDet_x-marker_data.xls	G10	female	HT2	larvae	23Bue201L6HT2_5ng	AL40057neu	REFERENCE	25.0023	1
/Users/fbrv016/Desktop/sexdet_auswertung_R/qPCRRohdaten/23_10_11_platte1_SEXDet_x-marker_data.xls	G11	female	HT2	larvae	23Bue201L6HT2_5ng	AL40057neu	REFERENCE	25.1428	1
/Users/fbrv016/Desktop/sexdet_auswertung_R/qPCRRohdaten/23_10_11_platte1_SEXDet_x-marker_data.xls	G12	female	HT2	larvae	23Bue201L6HT2_5ng	AL40057neu	REFERENCE	24.8161	1
/Users/fbrv016/Desktop/sexdet_auswertung_R/qPCRRohdaten/23_10_11platt3SEXDet_x-marker_data.xls	A1	female	HT1	larvae	23Bue233L14HT1	VSSC	UNKNOWN	22.8922	3
/Users/fbrv016/Desktop/sexdet_auswertung_R/qPCRRohdaten/23_10_11platt3SEXDet_x-marker_data.xls	A2	female	HT1	larvae	23Bue233L14HT1	VSSC	UNKNOWN	22.9268	3
/Users/fbrv016/Desktop/sexdet_auswertung_R/qPCRRohdaten/23_10_11platt3SEXDet_x-marker_data.xls	A3	female	HT1	larvae	23Bue233L14HT1	VSSC	UNKNOWN	22.9152	3
/Users/fbrv016/Desktop/sexdet_auswertung_R/qPCRRohdaten/23_10_11platt3SEXDet_x-marker_data.xls	A4	female	HT1	larvae	23Bue233L14HT1	SL4108_intron	UNKNOWN	22.1566	3
/Users/fbrv016/Desktop/sexdet_auswertung_R/qPCRRohdaten/23_10_11platt3SEXDet_x-marker_data.xls	A5	female	HT1	larvae	23Bue233L14HT1	SL4108_intron	UNKNOWN	22.1964	3
/Users/fbrv016/Desktop/sexdet_auswertung_R/qPCRRohdaten/23_10_11platt3SEXDet_x-marker_data.xls	A6	female	HT1	larvae	23Bue233L14HT1	SL4108_intron	UNKNOWN	22.2554	3
/Users/fbrv016/Desktop/sexdet_auswertung_R/qPCRRohdaten/23_10_11platt3SEXDet_x-marker_data.xls	A7	female	HT1	larvae	23Bue233L14HT1	SL3442	UNKNOWN	22.3666	3
/Users/fbrv016/Desktop/sexdet_auswertung_R/qPCRRohdaten/23_10_11platt3SEXDet_x-marker_data.xls	A8	female	HT1	larvae	23Bue233L14HT1	SL3442	UNKNOWN	22.343	3
/Users/fbrv016/Desktop/sexdet_auswertung_R/qPCRRohdaten/23_10_11platt3SEXDet_x-marker_data.xls	A9	female	HT1	larvae	23Bue233L14HT1	SL3442	UNKNOWN	22.425	3
/Users/fbrv016/Desktop/sexdet_auswertung_R/qPCRRohdaten/23_10_11platt3SEXDet_x-marker_data.xls	A10	female	HT1	larvae	23Bue233L14HT1	AL40057neu	UNKNOWN	25.3763	3
/Users/fbrv016/Desktop/sexdet_auswertung_R/qPCRRohdaten/23_10_11platt3SEXDet_x-marker_data.xls	A11	female	HT1	larvae	23Bue233L14HT1	AL40057neu	UNKNOWN	25.3251	3
/Users/fbrv016/Desktop/sexdet_auswertung_R/qPCRRohdaten/23_10_11platt3SEXDet_x-marker_data.xls	A12	female	HT1	larvae	23Bue233L14HT1	AL40057neu	UNKNOWN	24.8626	3
/Users/fbrv016/Desktop/sexdet_auswertung_R/qPCRRohdaten/23_10_11platt3SEXDet_x-marker_data.xls	B1	female	HT2	larvae	23Bue239LII-1HT2W	VSSC	UNKNOWN	23.4032	3
/Users/fbrv016/Desktop/sexdet_auswertung_R/qPCRRohdaten/23_10_11platt3SEXDet_x-marker_data.xls	B2	female	HT2	larvae	23Bue239LII-1HT2W	VSSC	UNKNOWN	23.4352	3
/Users/fbrv016/Desktop/sexdet_auswertung_R/qPCRRohdaten/23_10_11platt3SEXDet_x-marker_data.xls	B3	female	HT2	larvae	23Bue239LII-1HT2W	VSSC	UNKNOWN	23.401	3
/Users/fbrv016/Desktop/sexdet_auswertung_R/qPCRRohdaten/23_10_11platt3SEXDet_x-marker_data.xls	B4	female	HT2	larvae	23Bue239LII-1HT2W	SL4108_intron	UNKNOWN	21.5415	3
/Users/fbrv016/Desktop/sexdet_auswertung_R/qPCRRohdaten/23_10_11platt3SEXDet_x-marker_data.xls	B5	female	HT2	larvae	23Bue239LII-1HT2W	SL4108_intron	UNKNOWN	21.6506	3
/Users/fbrv016/Desktop/sexdet_auswertung_R/qPCRRohdaten/23_10_11platt3SEXDet_x-marker_data.xls	B6	female	HT2	larvae	23Bue239LII-1HT2W	SL4108_intron	UNKNOWN	21.5385	3
/Users/fbrv016/Desktop/sexdet_auswertung_R/qPCRRohdaten/23_10_11platt3SEXDet_x-marker_data.xls	B7	female	HT2	larvae	23Bue239LII-1HT2W	SL3442	UNKNOWN	21.8258	3
/Users/fbrv016/Desktop/sexdet_auswertung_R/qPCRRohdaten/23_10_11platt3SEXDet_x-marker_data.xls	B8	female	HT2	larvae	23Bue239LII-1HT2W	SL3442	UNKNOWN	21.7635	3
/Users/fbrv016/Desktop/sexdet_auswertung_R/qPCRRohdaten/23_10_11platt3SEXDet_x-marker_data.xls	B9	female	HT2	larvae	23Bue239LII-1HT2W	SL3442	UNKNOWN	21.7323	3
/Users/fbrv016/Desktop/sexdet_auswertung_R/qPCRRohdaten/23_10_11platt3SEXDet_x-marker_data.xls	B10	female	HT2	larvae	23Bue239LII-1HT2W	AL40057neu	UNKNOWN	24.7907	3
/Users/fbrv016/Desktop/sexdet_auswertung_R/qPCRRohdaten/23_10_11platt3SEXDet_x-marker_data.xls	B11	female	HT2	larvae	23Bue239LII-1HT2W	AL40057neu	UNKNOWN	25.1502	3
/Users/fbrv016/Desktop/sexdet_auswertung_R/qPCRRohdaten/23_10_11platt3SEXDet_x-marker_data.xls	B12	female	HT2	larvae	23Bue239LII-1HT2W	AL40057neu	UNKNOWN	24.7933	3
/Users/fbrv016/Desktop/sexdet_auswertung_R/qPCRRohdaten/23_10_11platt3SEXDet_x-marker_data.xls	C1	female	HT2	larvae	23Bue173LIII-2HT2W	VSSC	REFERENCE	22.4178	3
/Users/fbrv016/Desktop/sexdet_auswertung_R/qPCRRohdaten/23_10_11platt3SEXDet_x-marker_data.xls	C2	female	HT2	larvae	23Bue173LIII-2HT2W	VSSC	REFERENCE	22.3995	3
/Users/fbrv016/Desktop/sexdet_auswertung_R/qPCRRohdaten/23_10_11platt3SEXDet_x-marker_data.xls	C3	female	HT2	larvae	23Bue173LIII-2HT2W	VSSC	REFERENCE	22.453	3
/Users/fbrv016/Desktop/sexdet_auswertung_R/qPCRRohdaten/23_10_11platt3SEXDet_x-marker_data.xls	C4	female	HT2	larvae	23Bue173LIII-2HT2W	SL4108_intron	REFERENCE	21.644	3
/Users/fbrv016/Desktop/sexdet_auswertung_R/qPCRRohdaten/23_10_11platt3SEXDet_x-marker_data.xls	C5	female	HT2	larvae	23Bue173LIII-2HT2W	SL4108_intron	REFERENCE	21.6438	3
/Users/fbrv016/Desktop/sexdet_auswertung_R/qPCRRohdaten/23_10_11platt3SEXDet_x-marker_data.xls	C6	female	HT2	larvae	23Bue173LIII-2HT2W	SL4108_intron	REFERENCE	21.7496	3
/Users/fbrv016/Desktop/sexdet_auswertung_R/qPCRRohdaten/23_10_11platt3SEXDet_x-marker_data.xls	C7	female	HT2	larvae	23Bue173LIII-2HT2W	SL3442	REFERENCE	21.8181	3
/Users/fbrv016/Desktop/sexdet_auswertung_R/qPCRRohdaten/23_10_11platt3SEXDet_x-marker_data.xls	C8	female	HT2	larvae	23Bue173LIII-2HT2W	SL3442	REFERENCE	21.7875	3
/Users/fbrv016/Desktop/sexdet_auswertung_R/qPCRRohdaten/23_10_11platt3SEXDet_x-marker_data.xls	C9	female	HT2	larvae	23Bue173LIII-2HT2W	SL3442	REFERENCE	21.7222	3
/Users/fbrv016/Desktop/sexdet_auswertung_R/qPCRRohdaten/23_10_11platt3SEXDet_x-marker_data.xls	C10	female	HT2	larvae	23Bue173LIII-2HT2W	AL40057neu	REFERENCE	24.9412	3
/Users/fbrv016/Desktop/sexdet_auswertung_R/qPCRRohdaten/23_10_11platt3SEXDet_x-marker_data.xls	C11	female	HT2	larvae	23Bue173LIII-2HT2W	AL40057neu	REFERENCE	25.3113	3
/Users/fbrv016/Desktop/sexdet_auswertung_R/qPCRRohdaten/23_10_11platt3SEXDet_x-marker_data.xls	C12	female	HT2	larvae	23Bue173LIII-2HT2W	AL40057neu	REFERENCE	25.089	3
/Users/fbrv016/Desktop/sexdet_auswertung_R/qPCRRohdaten/23_10_11platt3SEXDet_x-marker_data.xls	D1	female	HT1	larvae	19Gue181L9HT1	VSSC	UNKNOWN	22.273	3
/Users/fbrv016/Desktop/sexdet_auswertung_R/qPCRRohdaten/23_10_11platt3SEXDet_x-marker_data.xls	D2	female	HT1	larvae	19Gue181L9HT1	VSSC	UNKNOWN	22.3281	3
/Users/fbrv016/Desktop/sexdet_auswertung_R/qPCRRohdaten/23_10_11platt3SEXDet_x-marker_data.xls	D3	female	HT1	larvae	19Gue181L9HT1	VSSC	UNKNOWN	22.2828	3
/Users/fbrv016/Desktop/sexdet_auswertung_R/qPCRRohdaten/23_10_11platt3SEXDet_x-marker_data.xls	D4	female	HT1	larvae	19Gue181L9HT1	SL4108_intron	UNKNOWN	21.475	3
/Users/fbrv016/Desktop/sexdet_auswertung_R/qPCRRohdaten/23_10_11platt3SEXDet_x-marker_data.xls	D5	female	HT1	larvae	19Gue181L9HT1	SL4108_intron	UNKNOWN	21.5185	3
/Users/fbrv016/Desktop/sexdet_auswertung_R/qPCRRohdaten/23_10_11platt3SEXDet_x-marker_data.xls	D6	female	HT1	larvae	19Gue181L9HT1	SL4108_intron	UNKNOWN	21.5221	3
/Users/fbrv016/Desktop/sexdet_auswertung_R/qPCRRohdaten/23_10_11platt3SEXDet_x-marker_data.xls	D7	female	HT1	larvae	19Gue181L9HT1	SL3442	UNKNOWN	21.7324	3
/Users/fbrv016/Desktop/sexdet_auswertung_R/qPCRRohdaten/23_10_11platt3SEXDet_x-marker_data.xls	D8	female	HT1	larvae	19Gue181L9HT1	SL3442	UNKNOWN	21.7161	3
/Users/fbrv016/Desktop/sexdet_auswertung_R/qPCRRohdaten/23_10_11platt3SEXDet_x-marker_data.xls	D9	female	HT1	larvae	19Gue181L9HT1	SL3442	UNKNOWN	21.6919	3
/Users/fbrv016/Desktop/sexdet_auswertung_R/qPCRRohdaten/23_10_11platt3SEXDet_x-marker_data.xls	D10	female	HT1	larvae	19Gue181L9HT1	AL40057neu	UNKNOWN	25.1377	3
/Users/fbrv016/Desktop/sexdet_auswertung_R/qPCRRohdaten/23_10_11platt3SEXDet_x-marker_data.xls	D11	female	HT1	larvae	19Gue181L9HT1	AL40057neu	UNKNOWN	25.0164	3
/Users/fbrv016/Desktop/sexdet_auswertung_R/qPCRRohdaten/23_10_11platt3SEXDet_x-marker_data.xls	D12	female	HT1	larvae	19Gue181L9HT1	AL40057neu	UNKNOWN	24.9	3
/Users/fbrv016/Desktop/sexdet_auswertung_R/qPCRRohdaten/23_10_11platt3SEXDet_x-marker_data.xls	E1	male	HT2	larvae	23Bue25LIII-5HT2M	VSSC	UNKNOWN	23.343	3
/Users/fbrv016/Desktop/sexdet_auswertung_R/qPCRRohdaten/23_10_11platt3SEXDet_x-marker_data.xls	E2	male	HT2	larvae	23Bue25LIII-5HT2M	VSSC	UNKNOWN	23.202	3
/Users/fbrv016/Desktop/sexdet_auswertung_R/qPCRRohdaten/23_10_11platt3SEXDet_x-marker_data.xls	E3	male	HT2	larvae	23Bue25LIII-5HT2M	VSSC	UNKNOWN	23.2512	3
/Users/fbrv016/Desktop/sexdet_auswertung_R/qPCRRohdaten/23_10_11platt3SEXDet_x-marker_data.xls	E4	male	HT2	larvae	23Bue25LIII-5HT2M	SL4108_intron	UNKNOWN	22.5116	3
/Users/fbrv016/Desktop/sexdet_auswertung_R/qPCRRohdaten/23_10_11platt3SEXDet_x-marker_data.xls	E5	male	HT2	larvae	23Bue25LIII-5HT2M	SL4108_intron	UNKNOWN	22.4453	3
/Users/fbrv016/Desktop/sexdet_auswertung_R/qPCRRohdaten/23_10_11platt3SEXDet_x-marker_data.xls	E6	male	HT2	larvae	23Bue25LIII-5HT2M	SL4108_intron	UNKNOWN	22.4949	3
/Users/fbrv016/Desktop/sexdet_auswertung_R/qPCRRohdaten/23_10_11platt3SEXDet_x-marker_data.xls	E7	male	HT2	larvae	23Bue25LIII-5HT2M	SL3442	UNKNOWN	22.5716	3
/Users/fbrv016/Desktop/sexdet_auswertung_R/qPCRRohdaten/23_10_11platt3SEXDet_x-marker_data.xls	E8	male	HT2	larvae	23Bue25LIII-5HT2M	SL3442	UNKNOWN	22.5233	3
/Users/fbrv016/Desktop/sexdet_auswertung_R/qPCRRohdaten/23_10_11platt3SEXDet_x-marker_data.xls	E9	male	HT2	larvae	23Bue25LIII-5HT2M	SL3442	UNKNOWN	22.4879	3
/Users/fbrv016/Desktop/sexdet_auswertung_R/qPCRRohdaten/23_10_11platt3SEXDet_x-marker_data.xls	E10	male	HT2	larvae	23Bue25LIII-5HT2M	AL40057neu	UNKNOWN	24.6522	3
/Users/fbrv016/Desktop/sexdet_auswertung_R/qPCRRohdaten/23_10_11platt3SEXDet_x-marker_data.xls	E11	male	HT2	larvae	23Bue25LIII-5HT2M	AL40057neu	UNKNOWN	24.7355	3
/Users/fbrv016/Desktop/sexdet_auswertung_R/qPCRRohdaten/23_10_11platt3SEXDet_x-marker_data.xls	E12	male	HT2	larvae	23Bue25LIII-5HT2M	AL40057neu	UNKNOWN	24.5903	3
/Users/fbrv016/Desktop/sexdet_auswertung_R/qPCRRohdaten/23_10_11platt3SEXDet_x-marker_data.xls	F1	male	HT2	larvae	23Bue125LIII-7HT2M	VSSC	UNKNOWN	23.4065	3
/Users/fbrv016/Desktop/sexdet_auswertung_R/qPCRRohdaten/23_10_11platt3SEXDet_x-marker_data.xls	F2	male	HT2	larvae	23Bue125LIII-7HT2M	VSSC	UNKNOWN	23.4467	3
/Users/fbrv016/Desktop/sexdet_auswertung_R/qPCRRohdaten/23_10_11platt3SEXDet_x-marker_data.xls	F3	male	HT2	larvae	23Bue125LIII-7HT2M	VSSC	UNKNOWN	23.4468	3
/Users/fbrv016/Desktop/sexdet_auswertung_R/qPCRRohdaten/23_10_11platt3SEXDet_x-marker_data.xls	F4	male	HT2	larvae	23Bue125LIII-7HT2M	SL4108_intron	UNKNOWN	22.6672	3
/Users/fbrv016/Desktop/sexdet_auswertung_R/qPCRRohdaten/23_10_11platt3SEXDet_x-marker_data.xls	F5	male	HT2	larvae	23Bue125LIII-7HT2M	SL4108_intron	UNKNOWN	22.6705	3
/Users/fbrv016/Desktop/sexdet_auswertung_R/qPCRRohdaten/23_10_11platt3SEXDet_x-marker_data.xls	F6	male	HT2	larvae	23Bue125LIII-7HT2M	SL4108_intron	UNKNOWN	22.6955	3
/Users/fbrv016/Desktop/sexdet_auswertung_R/qPCRRohdaten/23_10_11platt3SEXDet_x-marker_data.xls	F7	male	HT2	larvae	23Bue125LIII-7HT2M	SL3442	UNKNOWN	22.8556	3
/Users/fbrv016/Desktop/sexdet_auswertung_R/qPCRRohdaten/23_10_11platt3SEXDet_x-marker_data.xls	F8	male	HT2	larvae	23Bue125LIII-7HT2M	SL3442	UNKNOWN	22.8189	3
/Users/fbrv016/Desktop/sexdet_auswertung_R/qPCRRohdaten/23_10_11platt3SEXDet_x-marker_data.xls	F9	male	HT2	larvae	23Bue125LIII-7HT2M	SL3442	UNKNOWN	22.7675	3
/Users/fbrv016/Desktop/sexdet_auswertung_R/qPCRRohdaten/23_10_11platt3SEXDet_x-marker_data.xls	F10	male	HT2	larvae	23Bue125LIII-7HT2M	AL40057neu	UNKNOWN	25.4492	3
/Users/fbrv016/Desktop/sexdet_auswertung_R/qPCRRohdaten/23_10_11platt3SEXDet_x-marker_data.xls	F11	male	HT2	larvae	23Bue125LIII-7HT2M	AL40057neu	UNKNOWN	25.4295	3
/Users/fbrv016/Desktop/sexdet_auswertung_R/qPCRRohdaten/23_10_11platt3SEXDet_x-marker_data.xls	F12	male	HT2	larvae	23Bue125LIII-7HT2M	AL40057neu	UNKNOWN	25.2269	3
/Users/fbrv016/Desktop/sexdet_auswertung_R/qPCRRohdaten/23_10_11platt3SEXDet_x-marker_data.xls	G1	female	HT2	larvae	23Bue201L7HT2W	VSSC	UNKNOWN	21.9947	3
/Users/fbrv016/Desktop/sexdet_auswertung_R/qPCRRohdaten/23_10_11platt3SEXDet_x-marker_data.xls	G2	female	HT2	larvae	23Bue201L7HT2W	VSSC	UNKNOWN	21.9729	3
/Users/fbrv016/Desktop/sexdet_auswertung_R/qPCRRohdaten/23_10_11platt3SEXDet_x-marker_data.xls	G3	female	HT2	larvae	23Bue201L7HT2W	VSSC	UNKNOWN	22.0917	3
/Users/fbrv016/Desktop/sexdet_auswertung_R/qPCRRohdaten/23_10_11platt3SEXDet_x-marker_data.xls	G4	female	HT2	larvae	23Bue201L7HT2W	SL4108_intron	UNKNOWN	21.2129	3
/Users/fbrv016/Desktop/sexdet_auswertung_R/qPCRRohdaten/23_10_11platt3SEXDet_x-marker_data.xls	G5	female	HT2	larvae	23Bue201L7HT2W	SL4108_intron	UNKNOWN	21.2826	3
/Users/fbrv016/Desktop/sexdet_auswertung_R/qPCRRohdaten/23_10_11platt3SEXDet_x-marker_data.xls	G6	female	HT2	larvae	23Bue201L7HT2W	SL4108_intron	UNKNOWN	21.2819	3
/Users/fbrv016/Desktop/sexdet_auswertung_R/qPCRRohdaten/23_10_11platt3SEXDet_x-marker_data.xls	G7	female	HT2	larvae	23Bue201L7HT2W	SL3442	UNKNOWN	21.5106	3
/Users/fbrv016/Desktop/sexdet_auswertung_R/qPCRRohdaten/23_10_11platt3SEXDet_x-marker_data.xls	G8	female	HT2	larvae	23Bue201L7HT2W	SL3442	UNKNOWN	21.4486	3
/Users/fbrv016/Desktop/sexdet_auswertung_R/qPCRRohdaten/23_10_11platt3SEXDet_x-marker_data.xls	G9	female	HT2	larvae	23Bue201L7HT2W	SL3442	UNKNOWN	21.4043	3
/Users/fbrv016/Desktop/sexdet_auswertung_R/qPCRRohdaten/23_10_11platt3SEXDet_x-marker_data.xls	G10	female	HT2	larvae	23Bue201L7HT2W	AL40057neu	UNKNOWN	24.9056	3
/Users/fbrv016/Desktop/sexdet_auswertung_R/qPCRRohdaten/23_10_11platt3SEXDet_x-marker_data.xls	G11	female	HT2	larvae	23Bue201L7HT2W	AL40057neu	UNKNOWN	25.0632	3
/Users/fbrv016/Desktop/sexdet_auswertung_R/qPCRRohdaten/23_10_11platt3SEXDet_x-marker_data.xls	G12	female	HT2	larvae	23Bue201L7HT2W	AL40057neu	UNKNOWN	24.7729	3
/Users/fbrv016/Desktop/sexdet_auswertung_R/qPCRRohdaten/23_10_11platte2SEXDet_x-marker_data.xls	A1	female	HT1	larvae	23Bue233L11HT1	VSSC	UNKNOWN	22.1412	2
/Users/fbrv016/Desktop/sexdet_auswertung_R/qPCRRohdaten/23_10_11platte2SEXDet_x-marker_data.xls	A2	female	HT1	larvae	23Bue233L11HT1	VSSC	UNKNOWN	22.1134	2
/Users/fbrv016/Desktop/sexdet_auswertung_R/qPCRRohdaten/23_10_11platte2SEXDet_x-marker_data.xls	A3	female	HT1	larvae	23Bue233L11HT1	VSSC	UNKNOWN	22.2622	2
/Users/fbrv016/Desktop/sexdet_auswertung_R/qPCRRohdaten/23_10_11platte2SEXDet_x-marker_data.xls	A4	female	HT1	larvae	23Bue233L11HT1	SL4108_intron	UNKNOWN	21.5023	2
/Users/fbrv016/Desktop/sexdet_auswertung_R/qPCRRohdaten/23_10_11platte2SEXDet_x-marker_data.xls	A5	female	HT1	larvae	23Bue233L11HT1	SL4108_intron	UNKNOWN	21.4332	2
/Users/fbrv016/Desktop/sexdet_auswertung_R/qPCRRohdaten/23_10_11platte2SEXDet_x-marker_data.xls	A6	female	HT1	larvae	23Bue233L11HT1	SL4108_intron	UNKNOWN	21.4328	2
/Users/fbrv016/Desktop/sexdet_auswertung_R/qPCRRohdaten/23_10_11platte2SEXDet_x-marker_data.xls	A7	female	HT1	larvae	23Bue233L11HT1	SL3442	UNKNOWN	21.6958	2
/Users/fbrv016/Desktop/sexdet_auswertung_R/qPCRRohdaten/23_10_11platte2SEXDet_x-marker_data.xls	A8	female	HT1	larvae	23Bue233L11HT1	SL3442	UNKNOWN	21.5941	2
/Users/fbrv016/Desktop/sexdet_auswertung_R/qPCRRohdaten/23_10_11platte2SEXDet_x-marker_data.xls	A9	female	HT1	larvae	23Bue233L11HT1	SL3442	UNKNOWN	21.5965	2
/Users/fbrv016/Desktop/sexdet_auswertung_R/qPCRRohdaten/23_10_11platte2SEXDet_x-marker_data.xls	A10	female	HT1	larvae	23Bue233L11HT1	AL40057neu	UNKNOWN	24.4542	2
/Users/fbrv016/Desktop/sexdet_auswertung_R/qPCRRohdaten/23_10_11platte2SEXDet_x-marker_data.xls	A11	female	HT1	larvae	23Bue233L11HT1	AL40057neu	UNKNOWN	24.5048	2
/Users/fbrv016/Desktop/sexdet_auswertung_R/qPCRRohdaten/23_10_11platte2SEXDet_x-marker_data.xls	A12	female	HT1	larvae	23Bue233L11HT1	AL40057neu	UNKNOWN	23.9315	2
/Users/fbrv016/Desktop/sexdet_auswertung_R/qPCRRohdaten/23_10_11platte2SEXDet_x-marker_data.xls	B1	female	HT1	larvae	23Bue233L12HT1	VSSC	UNKNOWN	22.4789	2
/Users/fbrv016/Desktop/sexdet_auswertung_R/qPCRRohdaten/23_10_11platte2SEXDet_x-marker_data.xls	B2	female	HT1	larvae	23Bue233L12HT1	VSSC	UNKNOWN	22.4681	2
/Users/fbrv016/Desktop/sexdet_auswertung_R/qPCRRohdaten/23_10_11platte2SEXDet_x-marker_data.xls	B3	female	HT1	larvae	23Bue233L12HT1	VSSC	UNKNOWN	22.6104	2
/Users/fbrv016/Desktop/sexdet_auswertung_R/qPCRRohdaten/23_10_11platte2SEXDet_x-marker_data.xls	B4	female	HT1	larvae	23Bue233L12HT1	SL4108_intron	UNKNOWN	21.8537	2
/Users/fbrv016/Desktop/sexdet_auswertung_R/qPCRRohdaten/23_10_11platte2SEXDet_x-marker_data.xls	B5	female	HT1	larvae	23Bue233L12HT1	SL4108_intron	UNKNOWN	21.8552	2
/Users/fbrv016/Desktop/sexdet_auswertung_R/qPCRRohdaten/23_10_11platte2SEXDet_x-marker_data.xls	B6	female	HT1	larvae	23Bue233L12HT1	SL4108_intron	UNKNOWN	21.7424	2
/Users/fbrv016/Desktop/sexdet_auswertung_R/qPCRRohdaten/23_10_11platte2SEXDet_x-marker_data.xls	B7	female	HT1	larvae	23Bue233L12HT1	SL3442	UNKNOWN	22.0263	2
/Users/fbrv016/Desktop/sexdet_auswertung_R/qPCRRohdaten/23_10_11platte2SEXDet_x-marker_data.xls	B8	female	HT1	larvae	23Bue233L12HT1	SL3442	UNKNOWN	21.901	2
/Users/fbrv016/Desktop/sexdet_auswertung_R/qPCRRohdaten/23_10_11platte2SEXDet_x-marker_data.xls	B9	female	HT1	larvae	23Bue233L12HT1	SL3442	UNKNOWN	21.8891	2
/Users/fbrv016/Desktop/sexdet_auswertung_R/qPCRRohdaten/23_10_11platte2SEXDet_x-marker_data.xls	B10	female	HT1	larvae	23Bue233L12HT1	AL40057neu	UNKNOWN	24.8768	2
/Users/fbrv016/Desktop/sexdet_auswertung_R/qPCRRohdaten/23_10_11platte2SEXDet_x-marker_data.xls	B11	female	HT1	larvae	23Bue233L12HT1	AL40057neu	UNKNOWN	25.1451	2
/Users/fbrv016/Desktop/sexdet_auswertung_R/qPCRRohdaten/23_10_11platte2SEXDet_x-marker_data.xls	B12	female	HT1	larvae	23Bue233L12HT1	AL40057neu	UNKNOWN	24.755	2
/Users/fbrv016/Desktop/sexdet_auswertung_R/qPCRRohdaten/23_10_11platte2SEXDet_x-marker_data.xls	C1	female	HT1	larvae	23Bue233L13HT1	VSSC	UNKNOWN	22.2639	2
/Users/fbrv016/Desktop/sexdet_auswertung_R/qPCRRohdaten/23_10_11platte2SEXDet_x-marker_data.xls	C2	female	HT1	larvae	23Bue233L13HT1	VSSC	UNKNOWN	22.2187	2
/Users/fbrv016/Desktop/sexdet_auswertung_R/qPCRRohdaten/23_10_11platte2SEXDet_x-marker_data.xls	C3	female	HT1	larvae	23Bue233L13HT1	VSSC	UNKNOWN	22.3385	2
/Users/fbrv016/Desktop/sexdet_auswertung_R/qPCRRohdaten/23_10_11platte2SEXDet_x-marker_data.xls	C4	female	HT1	larvae	23Bue233L13HT1	SL4108_intron	UNKNOWN	21.53	2
/Users/fbrv016/Desktop/sexdet_auswertung_R/qPCRRohdaten/23_10_11platte2SEXDet_x-marker_data.xls	C5	female	HT1	larvae	23Bue233L13HT1	SL4108_intron	UNKNOWN	21.4553	2
/Users/fbrv016/Desktop/sexdet_auswertung_R/qPCRRohdaten/23_10_11platte2SEXDet_x-marker_data.xls	C6	female	HT1	larvae	23Bue233L13HT1	SL4108_intron	UNKNOWN	21.4714	2
/Users/fbrv016/Desktop/sexdet_auswertung_R/qPCRRohdaten/23_10_11platte2SEXDet_x-marker_data.xls	C7	female	HT1	larvae	23Bue233L13HT1	SL3442	UNKNOWN	21.7753	2
/Users/fbrv016/Desktop/sexdet_auswertung_R/qPCRRohdaten/23_10_11platte2SEXDet_x-marker_data.xls	C8	female	HT1	larvae	23Bue233L13HT1	SL3442	UNKNOWN	21.6846	2
/Users/fbrv016/Desktop/sexdet_auswertung_R/qPCRRohdaten/23_10_11platte2SEXDet_x-marker_data.xls	C9	female	HT1	larvae	23Bue233L13HT1	SL3442	UNKNOWN	21.6313	2
/Users/fbrv016/Desktop/sexdet_auswertung_R/qPCRRohdaten/23_10_11platte2SEXDet_x-marker_data.xls	C10	female	HT1	larvae	23Bue233L13HT1	AL40057neu	UNKNOWN	24.9331	2
/Users/fbrv016/Desktop/sexdet_auswertung_R/qPCRRohdaten/23_10_11platte2SEXDet_x-marker_data.xls	C11	female	HT1	larvae	23Bue233L13HT1	AL40057neu	UNKNOWN	24.9626	2
/Users/fbrv016/Desktop/sexdet_auswertung_R/qPCRRohdaten/23_10_11platte2SEXDet_x-marker_data.xls	C12	female	HT1	larvae	23Bue233L13HT1	AL40057neu	UNKNOWN	24.6752	2
/Users/fbrv016/Desktop/sexdet_auswertung_R/qPCRRohdaten/23_10_11platte2SEXDet_x-marker_data.xls	D1	female	HT1	larvae	23Bue233L15HT1	VSSC	UNKNOWN	22.1517	2
/Users/fbrv016/Desktop/sexdet_auswertung_R/qPCRRohdaten/23_10_11platte2SEXDet_x-marker_data.xls	D2	female	HT1	larvae	23Bue233L15HT1	VSSC	UNKNOWN	22.1323	2
/Users/fbrv016/Desktop/sexdet_auswertung_R/qPCRRohdaten/23_10_11platte2SEXDet_x-marker_data.xls	D3	female	HT1	larvae	23Bue233L15HT1	VSSC	UNKNOWN	22.2696	2
/Users/fbrv016/Desktop/sexdet_auswertung_R/qPCRRohdaten/23_10_11platte2SEXDet_x-marker_data.xls	D4	female	HT1	larvae	23Bue233L15HT1	SL4108_intron	UNKNOWN	21.445	2
/Users/fbrv016/Desktop/sexdet_auswertung_R/qPCRRohdaten/23_10_11platte2SEXDet_x-marker_data.xls	D5	female	HT1	larvae	23Bue233L15HT1	SL4108_intron	UNKNOWN	21.4545	2
/Users/fbrv016/Desktop/sexdet_auswertung_R/qPCRRohdaten/23_10_11platte2SEXDet_x-marker_data.xls	D6	female	HT1	larvae	23Bue233L15HT1	SL4108_intron	UNKNOWN	21.4243	2
/Users/fbrv016/Desktop/sexdet_auswertung_R/qPCRRohdaten/23_10_11platte2SEXDet_x-marker_data.xls	D7	female	HT1	larvae	23Bue233L15HT1	SL3442	UNKNOWN	21.6933	2
/Users/fbrv016/Desktop/sexdet_auswertung_R/qPCRRohdaten/23_10_11platte2SEXDet_x-marker_data.xls	D8	female	HT1	larvae	23Bue233L15HT1	SL3442	UNKNOWN	21.6498	2
/Users/fbrv016/Desktop/sexdet_auswertung_R/qPCRRohdaten/23_10_11platte2SEXDet_x-marker_data.xls	D9	female	HT1	larvae	23Bue233L15HT1	SL3442	UNKNOWN	21.6036	2
/Users/fbrv016/Desktop/sexdet_auswertung_R/qPCRRohdaten/23_10_11platte2SEXDet_x-marker_data.xls	D10	female	HT1	larvae	23Bue233L15HT1	AL40057neu	UNKNOWN	24.8719	2
/Users/fbrv016/Desktop/sexdet_auswertung_R/qPCRRohdaten/23_10_11platte2SEXDet_x-marker_data.xls	D11	female	HT1	larvae	23Bue233L15HT1	AL40057neu	UNKNOWN	24.8875	2
/Users/fbrv016/Desktop/sexdet_auswertung_R/qPCRRohdaten/23_10_11platte2SEXDet_x-marker_data.xls	D12	female	HT1	larvae	23Bue233L15HT1	AL40057neu	UNKNOWN	24.6135	2
/Users/fbrv016/Desktop/sexdet_auswertung_R/qPCRRohdaten/23_10_11platte2SEXDet_x-marker_data.xls	E1	female	HT1	larvae	23Bue233L16HT1	VSSC	UNKNOWN	22.4121	2
/Users/fbrv016/Desktop/sexdet_auswertung_R/qPCRRohdaten/23_10_11platte2SEXDet_x-marker_data.xls	E2	female	HT1	larvae	23Bue233L16HT1	VSSC	UNKNOWN	22.3031	2
/Users/fbrv016/Desktop/sexdet_auswertung_R/qPCRRohdaten/23_10_11platte2SEXDet_x-marker_data.xls	E3	female	HT1	larvae	23Bue233L16HT1	VSSC	UNKNOWN	22.5813	2
/Users/fbrv016/Desktop/sexdet_auswertung_R/qPCRRohdaten/23_10_11platte2SEXDet_x-marker_data.xls	E4	female	HT1	larvae	23Bue233L16HT1	SL4108_intron	UNKNOWN	21.6412	2
/Users/fbrv016/Desktop/sexdet_auswertung_R/qPCRRohdaten/23_10_11platte2SEXDet_x-marker_data.xls	E5	female	HT1	larvae	23Bue233L16HT1	SL4108_intron	UNKNOWN	21.6229	2
/Users/fbrv016/Desktop/sexdet_auswertung_R/qPCRRohdaten/23_10_11platte2SEXDet_x-marker_data.xls	E6	female	HT1	larvae	23Bue233L16HT1	SL4108_intron	UNKNOWN	21.6651	2
/Users/fbrv016/Desktop/sexdet_auswertung_R/qPCRRohdaten/23_10_11platte2SEXDet_x-marker_data.xls	E7	female	HT1	larvae	23Bue233L16HT1	SL3442	UNKNOWN	21.8344	2
/Users/fbrv016/Desktop/sexdet_auswertung_R/qPCRRohdaten/23_10_11platte2SEXDet_x-marker_data.xls	E8	female	HT1	larvae	23Bue233L16HT1	SL3442	UNKNOWN	21.7653	2
/Users/fbrv016/Desktop/sexdet_auswertung_R/qPCRRohdaten/23_10_11platte2SEXDet_x-marker_data.xls	E9	female	HT1	larvae	23Bue233L16HT1	SL3442	UNKNOWN	21.776	2
/Users/fbrv016/Desktop/sexdet_auswertung_R/qPCRRohdaten/23_10_11platte2SEXDet_x-marker_data.xls	E10	female	HT1	larvae	23Bue233L16HT1	AL40057neu	UNKNOWN	25.0998	2
/Users/fbrv016/Desktop/sexdet_auswertung_R/qPCRRohdaten/23_10_11platte2SEXDet_x-marker_data.xls	E11	female	HT1	larvae	23Bue233L16HT1	AL40057neu	UNKNOWN	25.2408	2
/Users/fbrv016/Desktop/sexdet_auswertung_R/qPCRRohdaten/23_10_11platte2SEXDet_x-marker_data.xls	E12	female	HT1	larvae	23Bue233L16HT1	AL40057neu	UNKNOWN	24.8833	2
/Users/fbrv016/Desktop/sexdet_auswertung_R/qPCRRohdaten/23_10_11platte2SEXDet_x-marker_data.xls	F1	female	HT2	larvae	23Bue125LIII6HT2W	VSSC	UNKNOWN	23.4147	2
/Users/fbrv016/Desktop/sexdet_auswertung_R/qPCRRohdaten/23_10_11platte2SEXDet_x-marker_data.xls	F2	female	HT2	larvae	23Bue125LIII6HT2W	VSSC	UNKNOWN	23.311	2
/Users/fbrv016/Desktop/sexdet_auswertung_R/qPCRRohdaten/23_10_11platte2SEXDet_x-marker_data.xls	F3	female	HT2	larvae	23Bue125LIII6HT2W	VSSC	UNKNOWN	23.4901	2
/Users/fbrv016/Desktop/sexdet_auswertung_R/qPCRRohdaten/23_10_11platte2SEXDet_x-marker_data.xls	F4	female	HT2	larvae	23Bue125LIII6HT2W	SL4108_intron	UNKNOWN	21.6165	2
/Users/fbrv016/Desktop/sexdet_auswertung_R/qPCRRohdaten/23_10_11platte2SEXDet_x-marker_data.xls	F5	female	HT2	larvae	23Bue125LIII6HT2W	SL4108_intron	UNKNOWN	21.5711	2
/Users/fbrv016/Desktop/sexdet_auswertung_R/qPCRRohdaten/23_10_11platte2SEXDet_x-marker_data.xls	F6	female	HT2	larvae	23Bue125LIII6HT2W	SL4108_intron	UNKNOWN	21.5743	2
/Users/fbrv016/Desktop/sexdet_auswertung_R/qPCRRohdaten/23_10_11platte2SEXDet_x-marker_data.xls	F7	female	HT2	larvae	23Bue125LIII6HT2W	SL3442	UNKNOWN	21.8501	2
/Users/fbrv016/Desktop/sexdet_auswertung_R/qPCRRohdaten/23_10_11platte2SEXDet_x-marker_data.xls	F8	female	HT2	larvae	23Bue125LIII6HT2W	SL3442	UNKNOWN	21.7706	2
/Users/fbrv016/Desktop/sexdet_auswertung_R/qPCRRohdaten/23_10_11platte2SEXDet_x-marker_data.xls	F9	female	HT2	larvae	23Bue125LIII6HT2W	SL3442	UNKNOWN	21.7219	2
/Users/fbrv016/Desktop/sexdet_auswertung_R/qPCRRohdaten/23_10_11platte2SEXDet_x-marker_data.xls	F10	female	HT2	larvae	23Bue125LIII6HT2W	AL40057neu	UNKNOWN	25.226	2
/Users/fbrv016/Desktop/sexdet_auswertung_R/qPCRRohdaten/23_10_11platte2SEXDet_x-marker_data.xls	F11	female	HT2	larvae	23Bue125LIII6HT2W	AL40057neu	UNKNOWN	25.3465	2
/Users/fbrv016/Desktop/sexdet_auswertung_R/qPCRRohdaten/23_10_11platte2SEXDet_x-marker_data.xls	F12	female	HT2	larvae	23Bue125LIII6HT2W	AL40057neu	UNKNOWN	24.9893	2
/Users/fbrv016/Desktop/sexdet_auswertung_R/qPCRRohdaten/23_10_11platte2SEXDet_x-marker_data.xls	G1	female	HT2	larvae	23Bue201L7HT2W	VSSC	REFERENCE	21.9962	2
/Users/fbrv016/Desktop/sexdet_auswertung_R/qPCRRohdaten/23_10_11platte2SEXDet_x-marker_data.xls	G2	female	HT2	larvae	23Bue201L7HT2W	VSSC	REFERENCE	21.9013	2
/Users/fbrv016/Desktop/sexdet_auswertung_R/qPCRRohdaten/23_10_11platte2SEXDet_x-marker_data.xls	G3	female	HT2	larvae	23Bue201L7HT2W	VSSC	REFERENCE	22.1429	2
/Users/fbrv016/Desktop/sexdet_auswertung_R/qPCRRohdaten/23_10_11platte2SEXDet_x-marker_data.xls	G4	female	HT2	larvae	23Bue201L7HT2W	SL4108_intron	REFERENCE	21.3036	2
/Users/fbrv016/Desktop/sexdet_auswertung_R/qPCRRohdaten/23_10_11platte2SEXDet_x-marker_data.xls	G5	female	HT2	larvae	23Bue201L7HT2W	SL4108_intron	REFERENCE	21.2849	2
/Users/fbrv016/Desktop/sexdet_auswertung_R/qPCRRohdaten/23_10_11platte2SEXDet_x-marker_data.xls	G7	female	HT2	larvae	23Bue201L7HT2W	SL3442	REFERENCE	21.5296	2
/Users/fbrv016/Desktop/sexdet_auswertung_R/qPCRRohdaten/23_10_11platte2SEXDet_x-marker_data.xls	G8	female	HT2	larvae	23Bue201L7HT2W	SL3442	REFERENCE	21.4476	2
/Users/fbrv016/Desktop/sexdet_auswertung_R/qPCRRohdaten/23_10_11platte2SEXDet_x-marker_data.xls	G9	female	HT2	larvae	23Bue201L7HT2W	SL3442	REFERENCE	21.4494	2
/Users/fbrv016/Desktop/sexdet_auswertung_R/qPCRRohdaten/23_10_11platte2SEXDet_x-marker_data.xls	G10	female	HT2	larvae	23Bue201L7HT2W	AL40057neu	REFERENCE	24.8343	2
/Users/fbrv016/Desktop/sexdet_auswertung_R/qPCRRohdaten/23_10_11platte2SEXDet_x-marker_data.xls	G11	female	HT2	larvae	23Bue201L7HT2W	AL40057neu	REFERENCE	24.9358	2
/Users/fbrv016/Desktop/sexdet_auswertung_R/qPCRRohdaten/23_10_11platte2SEXDet_x-marker_data.xls	G12	female	HT2	larvae	23Bue201L7HT2W	AL40057neu	REFERENCE	24.5707	2
/Users/fbrv016/Desktop/sexdet_auswertung_R/qPCRRohdaten/23_10_23_SEXDet_x-marker_data.xls	A1	female	HT1S	adult	Rest35_HT1S	VSSC	UNKNOWN	21.6796	1
/Users/fbrv016/Desktop/sexdet_auswertung_R/qPCRRohdaten/23_10_23_SEXDet_x-marker_data.xls	A2	female	HT1S	adult	Rest35_HT1S	VSSC	UNKNOWN	21.6803	1
/Users/fbrv016/Desktop/sexdet_auswertung_R/qPCRRohdaten/23_10_23_SEXDet_x-marker_data.xls	A3	female	HT1S	adult	Rest35_HT1S	VSSC	UNKNOWN	21.7036	1
/Users/fbrv016/Desktop/sexdet_auswertung_R/qPCRRohdaten/23_10_23_SEXDet_x-marker_data.xls	A4	female	HT1S	adult	Rest35_HT1S	SL4108_intron	UNKNOWN	20.8043	1
/Users/fbrv016/Desktop/sexdet_auswertung_R/qPCRRohdaten/23_10_23_SEXDet_x-marker_data.xls	A5	female	HT1S	adult	Rest35_HT1S	SL4108_intron	UNKNOWN	20.7507	1
/Users/fbrv016/Desktop/sexdet_auswertung_R/qPCRRohdaten/23_10_23_SEXDet_x-marker_data.xls	A6	female	HT1S	adult	Rest35_HT1S	SL4108_intron	UNKNOWN	20.7827	1
/Users/fbrv016/Desktop/sexdet_auswertung_R/qPCRRohdaten/23_10_23_SEXDet_x-marker_data.xls	A7	female	HT1S	adult	Rest35_HT1S	SL3442	UNKNOWN	21.0108	1
/Users/fbrv016/Desktop/sexdet_auswertung_R/qPCRRohdaten/23_10_23_SEXDet_x-marker_data.xls	A8	female	HT1S	adult	Rest35_HT1S	SL3442	UNKNOWN	20.9681	1
/Users/fbrv016/Desktop/sexdet_auswertung_R/qPCRRohdaten/23_10_23_SEXDet_x-marker_data.xls	A9	female	HT1S	adult	Rest35_HT1S	SL3442	UNKNOWN	20.988	1
/Users/fbrv016/Desktop/sexdet_auswertung_R/qPCRRohdaten/23_10_23_SEXDet_x-marker_data.xls	A10	female	HT1S	adult	Rest35_HT1S	AL40057neu	UNKNOWN	23.898	1
/Users/fbrv016/Desktop/sexdet_auswertung_R/qPCRRohdaten/23_10_23_SEXDet_x-marker_data.xls	A11	female	HT1S	adult	Rest35_HT1S	AL40057neu	UNKNOWN	23.9342	1
/Users/fbrv016/Desktop/sexdet_auswertung_R/qPCRRohdaten/23_10_23_SEXDet_x-marker_data.xls	A12	female	HT1S	adult	Rest35_HT1S	AL40057neu	UNKNOWN	23.4264	1
/Users/fbrv016/Desktop/sexdet_auswertung_R/qPCRRohdaten/23_10_23_SEXDet_x-marker_data.xls	B1	female	HT1S	adult	Rest41_HT1S	VSSC	UNKNOWN	23.5245	1
/Users/fbrv016/Desktop/sexdet_auswertung_R/qPCRRohdaten/23_10_23_SEXDet_x-marker_data.xls	B2	female	HT1S	adult	Rest41_HT1S	VSSC	UNKNOWN	23.4721	1
/Users/fbrv016/Desktop/sexdet_auswertung_R/qPCRRohdaten/23_10_23_SEXDet_x-marker_data.xls	B3	female	HT1S	adult	Rest41_HT1S	VSSC	UNKNOWN	23.5221	1
/Users/fbrv016/Desktop/sexdet_auswertung_R/qPCRRohdaten/23_10_23_SEXDet_x-marker_data.xls	B4	female	HT1S	adult	Rest41_HT1S	SL4108_intron	UNKNOWN	20.8928	1
/Users/fbrv016/Desktop/sexdet_auswertung_R/qPCRRohdaten/23_10_23_SEXDet_x-marker_data.xls	B5	female	HT1S	adult	Rest41_HT1S	SL4108_intron	UNKNOWN	20.8797	1
/Users/fbrv016/Desktop/sexdet_auswertung_R/qPCRRohdaten/23_10_23_SEXDet_x-marker_data.xls	B6	female	HT1S	adult	Rest41_HT1S	SL4108_intron	UNKNOWN	20.8876	1
/Users/fbrv016/Desktop/sexdet_auswertung_R/qPCRRohdaten/23_10_23_SEXDet_x-marker_data.xls	B7	female	HT1S	adult	Rest41_HT1S	SL3442	UNKNOWN	21.1836	1
/Users/fbrv016/Desktop/sexdet_auswertung_R/qPCRRohdaten/23_10_23_SEXDet_x-marker_data.xls	B8	female	HT1S	adult	Rest41_HT1S	SL3442	UNKNOWN	21.1701	1
/Users/fbrv016/Desktop/sexdet_auswertung_R/qPCRRohdaten/23_10_23_SEXDet_x-marker_data.xls	B9	female	HT1S	adult	Rest41_HT1S	SL3442	UNKNOWN	21.1857	1
/Users/fbrv016/Desktop/sexdet_auswertung_R/qPCRRohdaten/23_10_23_SEXDet_x-marker_data.xls	B10	female	HT1S	adult	Rest41_HT1S	AL40057neu	UNKNOWN	24.4457	1
/Users/fbrv016/Desktop/sexdet_auswertung_R/qPCRRohdaten/23_10_23_SEXDet_x-marker_data.xls	B11	female	HT1S	adult	Rest41_HT1S	AL40057neu	UNKNOWN	24.5645	1
/Users/fbrv016/Desktop/sexdet_auswertung_R/qPCRRohdaten/23_10_23_SEXDet_x-marker_data.xls	B12	female	HT1S	adult	Rest41_HT1S	AL40057neu	UNKNOWN	24.3439	1
/Users/fbrv016/Desktop/sexdet_auswertung_R/qPCRRohdaten/23_10_23_SEXDet_x-marker_data.xls	C1	female	HT1S	adult	Rest33_HT1S	VSSC	UNKNOWN	21.6377	1
/Users/fbrv016/Desktop/sexdet_auswertung_R/qPCRRohdaten/23_10_23_SEXDet_x-marker_data.xls	C2	female	HT1S	adult	Rest33_HT1S	VSSC	UNKNOWN	21.7048	1
/Users/fbrv016/Desktop/sexdet_auswertung_R/qPCRRohdaten/23_10_23_SEXDet_x-marker_data.xls	C3	female	HT1S	adult	Rest33_HT1S	VSSC	UNKNOWN	21.6246	1
/Users/fbrv016/Desktop/sexdet_auswertung_R/qPCRRohdaten/23_10_23_SEXDet_x-marker_data.xls	C4	female	HT1S	adult	Rest33_HT1S	SL4108_intron	UNKNOWN	20.6778	1
/Users/fbrv016/Desktop/sexdet_auswertung_R/qPCRRohdaten/23_10_23_SEXDet_x-marker_data.xls	C5	female	HT1S	adult	Rest33_HT1S	SL4108_intron	UNKNOWN	20.6776	1
/Users/fbrv016/Desktop/sexdet_auswertung_R/qPCRRohdaten/23_10_23_SEXDet_x-marker_data.xls	C6	female	HT1S	adult	Rest33_HT1S	SL4108_intron	UNKNOWN	20.6881	1
/Users/fbrv016/Desktop/sexdet_auswertung_R/qPCRRohdaten/23_10_23_SEXDet_x-marker_data.xls	C7	female	HT1S	adult	Rest33_HT1S	SL3442	UNKNOWN	20.8901	1
/Users/fbrv016/Desktop/sexdet_auswertung_R/qPCRRohdaten/23_10_23_SEXDet_x-marker_data.xls	C8	female	HT1S	adult	Rest33_HT1S	SL3442	UNKNOWN	20.8956	1
/Users/fbrv016/Desktop/sexdet_auswertung_R/qPCRRohdaten/23_10_23_SEXDet_x-marker_data.xls	C9	female	HT1S	adult	Rest33_HT1S	SL3442	UNKNOWN	20.9166	1
/Users/fbrv016/Desktop/sexdet_auswertung_R/qPCRRohdaten/23_10_23_SEXDet_x-marker_data.xls	C10	female	HT1S	adult	Rest33_HT1S	AL40057neu	UNKNOWN	24.2262	1
/Users/fbrv016/Desktop/sexdet_auswertung_R/qPCRRohdaten/23_10_23_SEXDet_x-marker_data.xls	C11	female	HT1S	adult	Rest33_HT1S	AL40057neu	UNKNOWN	24.3298	1
/Users/fbrv016/Desktop/sexdet_auswertung_R/qPCRRohdaten/23_10_23_SEXDet_x-marker_data.xls	C12	female	HT1S	adult	Rest33_HT1S	AL40057neu	UNKNOWN	23.981	1
/Users/fbrv016/Desktop/sexdet_auswertung_R/qPCRRohdaten/23_10_23_SEXDet_x-marker_data.xls	D1	female	HT1S	adult	19Bue100HT1S	VSSC	UNKNOWN	21.6729	1
/Users/fbrv016/Desktop/sexdet_auswertung_R/qPCRRohdaten/23_10_23_SEXDet_x-marker_data.xls	D2	female	HT1S	adult	19Bue100HT1S	VSSC	UNKNOWN	21.6929	1
/Users/fbrv016/Desktop/sexdet_auswertung_R/qPCRRohdaten/23_10_23_SEXDet_x-marker_data.xls	D3	female	HT1S	adult	19Bue100HT1S	VSSC	UNKNOWN	21.6244	1
/Users/fbrv016/Desktop/sexdet_auswertung_R/qPCRRohdaten/23_10_23_SEXDet_x-marker_data.xls	D4	female	HT1S	adult	19Bue100HT1S	SL4108_intron	UNKNOWN	20.7563	1
/Users/fbrv016/Desktop/sexdet_auswertung_R/qPCRRohdaten/23_10_23_SEXDet_x-marker_data.xls	D5	female	HT1S	adult	19Bue100HT1S	SL4108_intron	UNKNOWN	20.7925	1
/Users/fbrv016/Desktop/sexdet_auswertung_R/qPCRRohdaten/23_10_23_SEXDet_x-marker_data.xls	D6	female	HT1S	adult	19Bue100HT1S	SL4108_intron	UNKNOWN	20.7595	1
/Users/fbrv016/Desktop/sexdet_auswertung_R/qPCRRohdaten/23_10_23_SEXDet_x-marker_data.xls	D7	female	HT1S	adult	19Bue100HT1S	SL3442	UNKNOWN	20.9568	1
/Users/fbrv016/Desktop/sexdet_auswertung_R/qPCRRohdaten/23_10_23_SEXDet_x-marker_data.xls	D8	female	HT1S	adult	19Bue100HT1S	SL3442	UNKNOWN	20.9678	1
/Users/fbrv016/Desktop/sexdet_auswertung_R/qPCRRohdaten/23_10_23_SEXDet_x-marker_data.xls	D9	female	HT1S	adult	19Bue100HT1S	SL3442	UNKNOWN	20.998	1
/Users/fbrv016/Desktop/sexdet_auswertung_R/qPCRRohdaten/23_10_23_SEXDet_x-marker_data.xls	D10	female	HT1S	adult	19Bue100HT1S	AL40057neu	UNKNOWN	24.5094	1
/Users/fbrv016/Desktop/sexdet_auswertung_R/qPCRRohdaten/23_10_23_SEXDet_x-marker_data.xls	D11	female	HT1S	adult	19Bue100HT1S	AL40057neu	UNKNOWN	24.4865	1
/Users/fbrv016/Desktop/sexdet_auswertung_R/qPCRRohdaten/23_10_23_SEXDet_x-marker_data.xls	D12	female	HT1S	adult	19Bue100HT1S	AL40057neu	UNKNOWN	24.1705	1
/Users/fbrv016/Desktop/sexdet_auswertung_R/qPCRRohdaten/23_10_23_SEXDet_x-marker_data.xls	E1	female	HT1S	adult	23Pev70HT1S	VSSC	UNKNOWN	23.5601	1
/Users/fbrv016/Desktop/sexdet_auswertung_R/qPCRRohdaten/23_10_23_SEXDet_x-marker_data.xls	E2	female	HT1S	adult	23Pev70HT1S	VSSC	UNKNOWN	23.5002	1
/Users/fbrv016/Desktop/sexdet_auswertung_R/qPCRRohdaten/23_10_23_SEXDet_x-marker_data.xls	E3	female	HT1S	adult	23Pev70HT1S	VSSC	UNKNOWN	23.6001	1
/Users/fbrv016/Desktop/sexdet_auswertung_R/qPCRRohdaten/23_10_23_SEXDet_x-marker_data.xls	E4	female	HT1S	adult	23Pev70HT1S	SL4108_intron	UNKNOWN	20.9807	1
/Users/fbrv016/Desktop/sexdet_auswertung_R/qPCRRohdaten/23_10_23_SEXDet_x-marker_data.xls	E5	female	HT1S	adult	23Pev70HT1S	SL4108_intron	UNKNOWN	20.9844	1
/Users/fbrv016/Desktop/sexdet_auswertung_R/qPCRRohdaten/23_10_23_SEXDet_x-marker_data.xls	E6	female	HT1S	adult	23Pev70HT1S	SL4108_intron	UNKNOWN	20.9197	1
/Users/fbrv016/Desktop/sexdet_auswertung_R/qPCRRohdaten/23_10_23_SEXDet_x-marker_data.xls	E7	female	HT1S	adult	23Pev70HT1S	SL3442	UNKNOWN	21.3035	1
/Users/fbrv016/Desktop/sexdet_auswertung_R/qPCRRohdaten/23_10_23_SEXDet_x-marker_data.xls	E8	female	HT1S	adult	23Pev70HT1S	SL3442	UNKNOWN	21.2707	1
/Users/fbrv016/Desktop/sexdet_auswertung_R/qPCRRohdaten/23_10_23_SEXDet_x-marker_data.xls	E9	female	HT1S	adult	23Pev70HT1S	SL3442	UNKNOWN	21.3062	1
/Users/fbrv016/Desktop/sexdet_auswertung_R/qPCRRohdaten/23_10_23_SEXDet_x-marker_data.xls	E10	female	HT1S	adult	23Pev70HT1S	AL40057neu	UNKNOWN	24.6766	1
/Users/fbrv016/Desktop/sexdet_auswertung_R/qPCRRohdaten/23_10_23_SEXDet_x-marker_data.xls	E11	female	HT1S	adult	23Pev70HT1S	AL40057neu	UNKNOWN	24.7538	1
/Users/fbrv016/Desktop/sexdet_auswertung_R/qPCRRohdaten/23_10_23_SEXDet_x-marker_data.xls	E12	female	HT1S	adult	23Pev70HT1S	AL40057neu	UNKNOWN	24.435	1
/Users/fbrv016/Desktop/sexdet_auswertung_R/qPCRRohdaten/23_10_23_SEXDet_x-marker_data.xls	F1	female	HT1S	adult	23Pev64HT1S	VSSC	UNKNOWN	23.5547	1
/Users/fbrv016/Desktop/sexdet_auswertung_R/qPCRRohdaten/23_10_23_SEXDet_x-marker_data.xls	F2	female	HT1S	adult	23Pev64HT1S	VSSC	UNKNOWN	23.5773	1
/Users/fbrv016/Desktop/sexdet_auswertung_R/qPCRRohdaten/23_10_23_SEXDet_x-marker_data.xls	F3	female	HT1S	adult	23Pev64HT1S	VSSC	UNKNOWN	23.5367	1
/Users/fbrv016/Desktop/sexdet_auswertung_R/qPCRRohdaten/23_10_23_SEXDet_x-marker_data.xls	F4	female	HT1S	adult	23Pev64HT1S	SL4108_intron	UNKNOWN	21.0312	1
/Users/fbrv016/Desktop/sexdet_auswertung_R/qPCRRohdaten/23_10_23_SEXDet_x-marker_data.xls	F5	female	HT1S	adult	23Pev64HT1S	SL4108_intron	UNKNOWN	20.9933	1
/Users/fbrv016/Desktop/sexdet_auswertung_R/qPCRRohdaten/23_10_23_SEXDet_x-marker_data.xls	F6	female	HT1S	adult	23Pev64HT1S	SL4108_intron	UNKNOWN	20.9741	1
/Users/fbrv016/Desktop/sexdet_auswertung_R/qPCRRohdaten/23_10_23_SEXDet_x-marker_data.xls	F7	female	HT1S	adult	23Pev64HT1S	SL3442	UNKNOWN	21.282	1
/Users/fbrv016/Desktop/sexdet_auswertung_R/qPCRRohdaten/23_10_23_SEXDet_x-marker_data.xls	F8	female	HT1S	adult	23Pev64HT1S	SL3442	UNKNOWN	21.2524	1
/Users/fbrv016/Desktop/sexdet_auswertung_R/qPCRRohdaten/23_10_23_SEXDet_x-marker_data.xls	F9	female	HT1S	adult	23Pev64HT1S	SL3442	UNKNOWN	21.2917	1
/Users/fbrv016/Desktop/sexdet_auswertung_R/qPCRRohdaten/23_10_23_SEXDet_x-marker_data.xls	F10	female	HT1S	adult	23Pev64HT1S	AL40057neu	UNKNOWN	24.6864	1
/Users/fbrv016/Desktop/sexdet_auswertung_R/qPCRRohdaten/23_10_23_SEXDet_x-marker_data.xls	F11	female	HT1S	adult	23Pev64HT1S	AL40057neu	UNKNOWN	24.7027	1
/Users/fbrv016/Desktop/sexdet_auswertung_R/qPCRRohdaten/23_10_23_SEXDet_x-marker_data.xls	F12	female	HT1S	adult	23Pev64HT1S	AL40057neu	UNKNOWN	24.431	1
/Users/fbrv016/Desktop/sexdet_auswertung_R/qPCRRohdaten/23_10_23_SEXDet_x-marker_data.xls	G1	female	HT2	adult	19Sp32W_5ng	VSSC	REFERENCE	21.6336	1
/Users/fbrv016/Desktop/sexdet_auswertung_R/qPCRRohdaten/23_10_23_SEXDet_x-marker_data.xls	G2	female	HT2	adult	19Sp32W_5ng	VSSC	REFERENCE	21.6319	1
/Users/fbrv016/Desktop/sexdet_auswertung_R/qPCRRohdaten/23_10_23_SEXDet_x-marker_data.xls	G3	female	HT2	adult	19Sp32W_5ng	VSSC	REFERENCE	21.6738	1
/Users/fbrv016/Desktop/sexdet_auswertung_R/qPCRRohdaten/23_10_23_SEXDet_x-marker_data.xls	G4	female	HT2	adult	19Sp32W_5ng	SL4108_intron	REFERENCE	20.7714	1
/Users/fbrv016/Desktop/sexdet_auswertung_R/qPCRRohdaten/23_10_23_SEXDet_x-marker_data.xls	G5	female	HT2	adult	19Sp32W_5ng	SL4108_intron	REFERENCE	20.7423	1
/Users/fbrv016/Desktop/sexdet_auswertung_R/qPCRRohdaten/23_10_23_SEXDet_x-marker_data.xls	G6	female	HT2	adult	19Sp32W_5ng	SL4108_intron	REFERENCE	20.7651	1
/Users/fbrv016/Desktop/sexdet_auswertung_R/qPCRRohdaten/23_10_23_SEXDet_x-marker_data.xls	G7	female	HT2	adult	19Sp32W_5ng	SL3442	REFERENCE	20.9306	1
/Users/fbrv016/Desktop/sexdet_auswertung_R/qPCRRohdaten/23_10_23_SEXDet_x-marker_data.xls	G8	female	HT2	adult	19Sp32W_5ng	SL3442	REFERENCE	20.9704	1
/Users/fbrv016/Desktop/sexdet_auswertung_R/qPCRRohdaten/23_10_23_SEXDet_x-marker_data.xls	G9	female	HT2	adult	19Sp32W_5ng	SL3442	REFERENCE	20.9467	1
/Users/fbrv016/Desktop/sexdet_auswertung_R/qPCRRohdaten/23_10_23_SEXDet_x-marker_data.xls	G10	female	HT2	adult	19Sp32W_5ng	AL40057neu	REFERENCE	24.3448	1
/Users/fbrv016/Desktop/sexdet_auswertung_R/qPCRRohdaten/23_10_23_SEXDet_x-marker_data.xls	G11	female	HT2	adult	19Sp32W_5ng	AL40057neu	REFERENCE	24.4509	1
/Users/fbrv016/Desktop/sexdet_auswertung_R/qPCRRohdaten/23_10_23_SEXDet_x-marker_data.xls	G12	female	HT2	adult	19Sp32W_5ng	AL40057neu	REFERENCE	24.1591	1
/Users/fbrv016/Desktop/sexdet_auswertung_R/qPCRRohdaten/23_10_5_SEXDet_x-marker_data.xls	A1	female	HT1	larvae	19Gue145L10	VSSC	UNKNOWN	22.317	1
/Users/fbrv016/Desktop/sexdet_auswertung_R/qPCRRohdaten/23_10_5_SEXDet_x-marker_data.xls	A2	female	HT1	larvae	19Gue145L10	VSSC	UNKNOWN	22.2999	1
/Users/fbrv016/Desktop/sexdet_auswertung_R/qPCRRohdaten/23_10_5_SEXDet_x-marker_data.xls	A3	female	HT1	larvae	19Gue145L10	VSSC	UNKNOWN	22.3333	1
/Users/fbrv016/Desktop/sexdet_auswertung_R/qPCRRohdaten/23_10_5_SEXDet_x-marker_data.xls	A4	female	HT1	larvae	19Gue145L10	SL4108_intron	UNKNOWN	21.6626	1
/Users/fbrv016/Desktop/sexdet_auswertung_R/qPCRRohdaten/23_10_5_SEXDet_x-marker_data.xls	A5	female	HT1	larvae	19Gue145L10	SL4108_intron	UNKNOWN	21.6713	1
/Users/fbrv016/Desktop/sexdet_auswertung_R/qPCRRohdaten/23_10_5_SEXDet_x-marker_data.xls	A6	female	HT1	larvae	19Gue145L10	SL4108_intron	UNKNOWN	21.6694	1
/Users/fbrv016/Desktop/sexdet_auswertung_R/qPCRRohdaten/23_10_5_SEXDet_x-marker_data.xls	A7	female	HT1	larvae	19Gue145L10	SL3442	UNKNOWN	21.7154	1
/Users/fbrv016/Desktop/sexdet_auswertung_R/qPCRRohdaten/23_10_5_SEXDet_x-marker_data.xls	A8	female	HT1	larvae	19Gue145L10	SL3442	UNKNOWN	21.6622	1
/Users/fbrv016/Desktop/sexdet_auswertung_R/qPCRRohdaten/23_10_5_SEXDet_x-marker_data.xls	A9	female	HT1	larvae	19Gue145L10	SL3442	UNKNOWN	21.644	1
/Users/fbrv016/Desktop/sexdet_auswertung_R/qPCRRohdaten/23_10_5_SEXDet_x-marker_data.xls	A10	female	HT1	larvae	19Gue145L10	AL40057neu	UNKNOWN	24.5416	1
/Users/fbrv016/Desktop/sexdet_auswertung_R/qPCRRohdaten/23_10_5_SEXDet_x-marker_data.xls	A11	female	HT1	larvae	19Gue145L10	AL40057neu	UNKNOWN	24.4325	1
/Users/fbrv016/Desktop/sexdet_auswertung_R/qPCRRohdaten/23_10_5_SEXDet_x-marker_data.xls	A12	female	HT1	larvae	19Gue145L10	AL40057neu	UNKNOWN	23.7934	1
/Users/fbrv016/Desktop/sexdet_auswertung_R/qPCRRohdaten/23_10_5_SEXDet_x-marker_data.xls	B1	female	HT1	larvae	19Gue145L11	VSSC	UNKNOWN	22.7618	1
/Users/fbrv016/Desktop/sexdet_auswertung_R/qPCRRohdaten/23_10_5_SEXDet_x-marker_data.xls	B2	female	HT1	larvae	19Gue145L11	VSSC	UNKNOWN	22.7148	1
/Users/fbrv016/Desktop/sexdet_auswertung_R/qPCRRohdaten/23_10_5_SEXDet_x-marker_data.xls	B3	female	HT1	larvae	19Gue145L11	VSSC	UNKNOWN	22.7499	1
/Users/fbrv016/Desktop/sexdet_auswertung_R/qPCRRohdaten/23_10_5_SEXDet_x-marker_data.xls	B4	female	HT1	larvae	19Gue145L11	SL4108_intron	UNKNOWN	22.0025	1
/Users/fbrv016/Desktop/sexdet_auswertung_R/qPCRRohdaten/23_10_5_SEXDet_x-marker_data.xls	B5	female	HT1	larvae	19Gue145L11	SL4108_intron	UNKNOWN	21.9852	1
/Users/fbrv016/Desktop/sexdet_auswertung_R/qPCRRohdaten/23_10_5_SEXDet_x-marker_data.xls	B6	female	HT1	larvae	19Gue145L11	SL4108_intron	UNKNOWN	22.0582	1
/Users/fbrv016/Desktop/sexdet_auswertung_R/qPCRRohdaten/23_10_5_SEXDet_x-marker_data.xls	B7	female	HT1	larvae	19Gue145L11	SL3442	UNKNOWN	22.206	1
/Users/fbrv016/Desktop/sexdet_auswertung_R/qPCRRohdaten/23_10_5_SEXDet_x-marker_data.xls	B8	female	HT1	larvae	19Gue145L11	SL3442	UNKNOWN	22.2026	1
/Users/fbrv016/Desktop/sexdet_auswertung_R/qPCRRohdaten/23_10_5_SEXDet_x-marker_data.xls	B9	female	HT1	larvae	19Gue145L11	SL3442	UNKNOWN	22.2034	1
/Users/fbrv016/Desktop/sexdet_auswertung_R/qPCRRohdaten/23_10_5_SEXDet_x-marker_data.xls	B10	female	HT1	larvae	19Gue145L11	AL40057neu	UNKNOWN	25.1562	1
/Users/fbrv016/Desktop/sexdet_auswertung_R/qPCRRohdaten/23_10_5_SEXDet_x-marker_data.xls	B11	female	HT1	larvae	19Gue145L11	AL40057neu	UNKNOWN	25.3983	1
/Users/fbrv016/Desktop/sexdet_auswertung_R/qPCRRohdaten/23_10_5_SEXDet_x-marker_data.xls	B12	female	HT1	larvae	19Gue145L11	AL40057neu	UNKNOWN	25.0616	1
/Users/fbrv016/Desktop/sexdet_auswertung_R/qPCRRohdaten/23_10_5_SEXDet_x-marker_data.xls	C1	female	HT1	larvae	19Gue145L12	VSSC	UNKNOWN	22.3028	1
/Users/fbrv016/Desktop/sexdet_auswertung_R/qPCRRohdaten/23_10_5_SEXDet_x-marker_data.xls	C2	female	HT1	larvae	19Gue145L12	VSSC	UNKNOWN	22.2755	1
/Users/fbrv016/Desktop/sexdet_auswertung_R/qPCRRohdaten/23_10_5_SEXDet_x-marker_data.xls	C3	female	HT1	larvae	19Gue145L12	VSSC	UNKNOWN	22.3386	1
/Users/fbrv016/Desktop/sexdet_auswertung_R/qPCRRohdaten/23_10_5_SEXDet_x-marker_data.xls	C4	female	HT1	larvae	19Gue145L12	SL4108_intron	UNKNOWN	21.5909	1
/Users/fbrv016/Desktop/sexdet_auswertung_R/qPCRRohdaten/23_10_5_SEXDet_x-marker_data.xls	C5	female	HT1	larvae	19Gue145L12	SL4108_intron	UNKNOWN	21.6177	1
/Users/fbrv016/Desktop/sexdet_auswertung_R/qPCRRohdaten/23_10_5_SEXDet_x-marker_data.xls	C6	female	HT1	larvae	19Gue145L12	SL4108_intron	UNKNOWN	21.7022	1
/Users/fbrv016/Desktop/sexdet_auswertung_R/qPCRRohdaten/23_10_5_SEXDet_x-marker_data.xls	C7	female	HT1	larvae	19Gue145L12	SL3442	UNKNOWN	21.7249	1
/Users/fbrv016/Desktop/sexdet_auswertung_R/qPCRRohdaten/23_10_5_SEXDet_x-marker_data.xls	C8	female	HT1	larvae	19Gue145L12	SL3442	UNKNOWN	21.7482	1
/Users/fbrv016/Desktop/sexdet_auswertung_R/qPCRRohdaten/23_10_5_SEXDet_x-marker_data.xls	C9	female	HT1	larvae	19Gue145L12	SL3442	UNKNOWN	21.7267	1
/Users/fbrv016/Desktop/sexdet_auswertung_R/qPCRRohdaten/23_10_5_SEXDet_x-marker_data.xls	C10	female	HT1	larvae	19Gue145L12	AL40057neu	UNKNOWN	24.9249	1
/Users/fbrv016/Desktop/sexdet_auswertung_R/qPCRRohdaten/23_10_5_SEXDet_x-marker_data.xls	C11	female	HT1	larvae	19Gue145L12	AL40057neu	UNKNOWN	25.0798	1
/Users/fbrv016/Desktop/sexdet_auswertung_R/qPCRRohdaten/23_10_5_SEXDet_x-marker_data.xls	C12	female	HT1	larvae	19Gue145L12	AL40057neu	UNKNOWN	24.6414	1
/Users/fbrv016/Desktop/sexdet_auswertung_R/qPCRRohdaten/23_10_5_SEXDet_x-marker_data.xls	D1	female	HT1	larvae	19Gue145L13	VSSC	UNKNOWN	22.4593	1
/Users/fbrv016/Desktop/sexdet_auswertung_R/qPCRRohdaten/23_10_5_SEXDet_x-marker_data.xls	D2	female	HT1	larvae	19Gue145L13	VSSC	UNKNOWN	22.5996	1
/Users/fbrv016/Desktop/sexdet_auswertung_R/qPCRRohdaten/23_10_5_SEXDet_x-marker_data.xls	D3	female	HT1	larvae	19Gue145L13	VSSC	UNKNOWN	22.5193	1
/Users/fbrv016/Desktop/sexdet_auswertung_R/qPCRRohdaten/23_10_5_SEXDet_x-marker_data.xls	D4	female	HT1	larvae	19Gue145L13	SL4108_intron	UNKNOWN	21.7948	1
/Users/fbrv016/Desktop/sexdet_auswertung_R/qPCRRohdaten/23_10_5_SEXDet_x-marker_data.xls	D5	female	HT1	larvae	19Gue145L13	SL4108_intron	UNKNOWN	21.8657	1
/Users/fbrv016/Desktop/sexdet_auswertung_R/qPCRRohdaten/23_10_5_SEXDet_x-marker_data.xls	D6	female	HT1	larvae	19Gue145L13	SL4108_intron	UNKNOWN	21.7931	1
/Users/fbrv016/Desktop/sexdet_auswertung_R/qPCRRohdaten/23_10_5_SEXDet_x-marker_data.xls	D7	female	HT1	larvae	19Gue145L13	SL3442	UNKNOWN	21.8687	1
/Users/fbrv016/Desktop/sexdet_auswertung_R/qPCRRohdaten/23_10_5_SEXDet_x-marker_data.xls	D8	female	HT1	larvae	19Gue145L13	SL3442	UNKNOWN	21.8962	1
/Users/fbrv016/Desktop/sexdet_auswertung_R/qPCRRohdaten/23_10_5_SEXDet_x-marker_data.xls	D9	female	HT1	larvae	19Gue145L13	SL3442	UNKNOWN	21.8882	1
/Users/fbrv016/Desktop/sexdet_auswertung_R/qPCRRohdaten/23_10_5_SEXDet_x-marker_data.xls	D10	female	HT1	larvae	19Gue145L13	AL40057neu	UNKNOWN	25.1559	1
/Users/fbrv016/Desktop/sexdet_auswertung_R/qPCRRohdaten/23_10_5_SEXDet_x-marker_data.xls	D11	female	HT1	larvae	19Gue145L13	AL40057neu	UNKNOWN	25.1797	1
/Users/fbrv016/Desktop/sexdet_auswertung_R/qPCRRohdaten/23_10_5_SEXDet_x-marker_data.xls	D12	female	HT1	larvae	19Gue145L13	AL40057neu	UNKNOWN	24.8991	1
/Users/fbrv016/Desktop/sexdet_auswertung_R/qPCRRohdaten/23_10_5_SEXDet_x-marker_data.xls	E1	female	HT1	larvae	19Gue145L14	VSSC	UNKNOWN	22.8419	1
/Users/fbrv016/Desktop/sexdet_auswertung_R/qPCRRohdaten/23_10_5_SEXDet_x-marker_data.xls	E2	female	HT1	larvae	19Gue145L14	VSSC	UNKNOWN	22.8245	1
/Users/fbrv016/Desktop/sexdet_auswertung_R/qPCRRohdaten/23_10_5_SEXDet_x-marker_data.xls	E3	female	HT1	larvae	19Gue145L14	VSSC	UNKNOWN	22.7733	1
/Users/fbrv016/Desktop/sexdet_auswertung_R/qPCRRohdaten/23_10_5_SEXDet_x-marker_data.xls	E4	female	HT1	larvae	19Gue145L14	SL4108_intron	UNKNOWN	22.1739	1
/Users/fbrv016/Desktop/sexdet_auswertung_R/qPCRRohdaten/23_10_5_SEXDet_x-marker_data.xls	E5	female	HT1	larvae	19Gue145L14	SL4108_intron	UNKNOWN	22.1728	1
/Users/fbrv016/Desktop/sexdet_auswertung_R/qPCRRohdaten/23_10_5_SEXDet_x-marker_data.xls	E6	female	HT1	larvae	19Gue145L14	SL4108_intron	UNKNOWN	22.1793	1
/Users/fbrv016/Desktop/sexdet_auswertung_R/qPCRRohdaten/23_10_5_SEXDet_x-marker_data.xls	E7	female	HT1	larvae	19Gue145L14	SL3442	UNKNOWN	22.1958	1
/Users/fbrv016/Desktop/sexdet_auswertung_R/qPCRRohdaten/23_10_5_SEXDet_x-marker_data.xls	E8	female	HT1	larvae	19Gue145L14	SL3442	UNKNOWN	22.1894	1
/Users/fbrv016/Desktop/sexdet_auswertung_R/qPCRRohdaten/23_10_5_SEXDet_x-marker_data.xls	E9	female	HT1	larvae	19Gue145L14	SL3442	UNKNOWN	22.1609	1
/Users/fbrv016/Desktop/sexdet_auswertung_R/qPCRRohdaten/23_10_5_SEXDet_x-marker_data.xls	E10	female	HT1	larvae	19Gue145L14	AL40057neu	UNKNOWN	25.4206	1
/Users/fbrv016/Desktop/sexdet_auswertung_R/qPCRRohdaten/23_10_5_SEXDet_x-marker_data.xls	E11	female	HT1	larvae	19Gue145L14	AL40057neu	UNKNOWN	25.4951	1
/Users/fbrv016/Desktop/sexdet_auswertung_R/qPCRRohdaten/23_10_5_SEXDet_x-marker_data.xls	E12	female	HT1	larvae	19Gue145L14	AL40057neu	UNKNOWN	24.7062	1
/Users/fbrv016/Desktop/sexdet_auswertung_R/qPCRRohdaten/23_10_5_SEXDet_x-marker_data.xls	F1	female	HT1	larvae	19Gue145L15	VSSC	UNKNOWN	22.4697	1
/Users/fbrv016/Desktop/sexdet_auswertung_R/qPCRRohdaten/23_10_5_SEXDet_x-marker_data.xls	F2	female	HT1	larvae	19Gue145L15	VSSC	UNKNOWN	22.3702	1
/Users/fbrv016/Desktop/sexdet_auswertung_R/qPCRRohdaten/23_10_5_SEXDet_x-marker_data.xls	F3	female	HT1	larvae	19Gue145L15	VSSC	UNKNOWN	22.5059	1
/Users/fbrv016/Desktop/sexdet_auswertung_R/qPCRRohdaten/23_10_5_SEXDet_x-marker_data.xls	F4	female	HT1	larvae	19Gue145L15	SL4108_intron	UNKNOWN	21.7164	1
/Users/fbrv016/Desktop/sexdet_auswertung_R/qPCRRohdaten/23_10_5_SEXDet_x-marker_data.xls	F5	female	HT1	larvae	19Gue145L15	SL4108_intron	UNKNOWN	21.7857	1
/Users/fbrv016/Desktop/sexdet_auswertung_R/qPCRRohdaten/23_10_5_SEXDet_x-marker_data.xls	F6	female	HT1	larvae	19Gue145L15	SL4108_intron	UNKNOWN	21.7399	1
/Users/fbrv016/Desktop/sexdet_auswertung_R/qPCRRohdaten/23_10_5_SEXDet_x-marker_data.xls	F7	female	HT1	larvae	19Gue145L15	SL3442	UNKNOWN	21.7533	1
/Users/fbrv016/Desktop/sexdet_auswertung_R/qPCRRohdaten/23_10_5_SEXDet_x-marker_data.xls	F8	female	HT1	larvae	19Gue145L15	SL3442	UNKNOWN	21.7911	1
/Users/fbrv016/Desktop/sexdet_auswertung_R/qPCRRohdaten/23_10_5_SEXDet_x-marker_data.xls	F9	female	HT1	larvae	19Gue145L15	SL3442	UNKNOWN	21.795	1
/Users/fbrv016/Desktop/sexdet_auswertung_R/qPCRRohdaten/23_10_5_SEXDet_x-marker_data.xls	F10	female	HT1	larvae	19Gue145L15	AL40057neu	UNKNOWN	25.1603	1
/Users/fbrv016/Desktop/sexdet_auswertung_R/qPCRRohdaten/23_10_5_SEXDet_x-marker_data.xls	F11	female	HT1	larvae	19Gue145L15	AL40057neu	UNKNOWN	25.1994	1
/Users/fbrv016/Desktop/sexdet_auswertung_R/qPCRRohdaten/23_10_5_SEXDet_x-marker_data.xls	F12	female	HT1	larvae	19Gue145L15	AL40057neu	UNKNOWN	24.7657	1
/Users/fbrv016/Desktop/sexdet_auswertung_R/qPCRRohdaten/23_10_5_SEXDet_x-marker_data.xls	G1	female	HT2	larvae	23Bue201L8_HT2W	VSSC	REFERENCE	22.3042	1
/Users/fbrv016/Desktop/sexdet_auswertung_R/qPCRRohdaten/23_10_5_SEXDet_x-marker_data.xls	G2	female	HT2	larvae	23Bue201L8_HT2W	VSSC	REFERENCE	22.2603	1
/Users/fbrv016/Desktop/sexdet_auswertung_R/qPCRRohdaten/23_10_5_SEXDet_x-marker_data.xls	G3	female	HT2	larvae	23Bue201L8_HT2W	VSSC	REFERENCE	22.3693	1
/Users/fbrv016/Desktop/sexdet_auswertung_R/qPCRRohdaten/23_10_5_SEXDet_x-marker_data.xls	G4	female	HT2	larvae	23Bue201L8_HT2W	SL4108_intron	REFERENCE	21.5229	1
/Users/fbrv016/Desktop/sexdet_auswertung_R/qPCRRohdaten/23_10_5_SEXDet_x-marker_data.xls	G5	female	HT2	larvae	23Bue201L8_HT2W	SL4108_intron	REFERENCE	21.577	1
/Users/fbrv016/Desktop/sexdet_auswertung_R/qPCRRohdaten/23_10_5_SEXDet_x-marker_data.xls	G6	female	HT2	larvae	23Bue201L8_HT2W	SL4108_intron	REFERENCE	21.5819	1
/Users/fbrv016/Desktop/sexdet_auswertung_R/qPCRRohdaten/23_10_5_SEXDet_x-marker_data.xls	G7	female	HT2	larvae	23Bue201L8_HT2W	SL3442	REFERENCE	21.6791	1
/Users/fbrv016/Desktop/sexdet_auswertung_R/qPCRRohdaten/23_10_5_SEXDet_x-marker_data.xls	G8	female	HT2	larvae	23Bue201L8_HT2W	SL3442	REFERENCE	21.7458	1
/Users/fbrv016/Desktop/sexdet_auswertung_R/qPCRRohdaten/23_10_5_SEXDet_x-marker_data.xls	G9	female	HT2	larvae	23Bue201L8_HT2W	SL3442	REFERENCE	21.7157	1
/Users/fbrv016/Desktop/sexdet_auswertung_R/qPCRRohdaten/23_10_5_SEXDet_x-marker_data.xls	G10	female	HT2	larvae	23Bue201L8_HT2W	AL40057neu	REFERENCE	25.1606	1
/Users/fbrv016/Desktop/sexdet_auswertung_R/qPCRRohdaten/23_10_5_SEXDet_x-marker_data.xls	G11	female	HT2	larvae	23Bue201L8_HT2W	AL40057neu	REFERENCE	25.2249	1
/Users/fbrv016/Desktop/sexdet_auswertung_R/qPCRRohdaten/23_10_5_SEXDet_x-marker_data.xls	G12	female	HT2	larvae	23Bue201L8_HT2W	AL40057neu	REFERENCE	24.7771	1
/Users/fbrv016/Desktop/sexdet_auswertung_R/qPCRRohdaten/23_10_6_1_SEXDet_x-marker_data.xls	A1	female	HT1	larvae	19Gue161L	VSSC	UNKNOWN	22.5764	1
/Users/fbrv016/Desktop/sexdet_auswertung_R/qPCRRohdaten/23_10_6_1_SEXDet_x-marker_data.xls	A2	female	HT1	larvae	19Gue161L	VSSC	UNKNOWN	22.4964	1
/Users/fbrv016/Desktop/sexdet_auswertung_R/qPCRRohdaten/23_10_6_1_SEXDet_x-marker_data.xls	A3	female	HT1	larvae	19Gue161L	VSSC	UNKNOWN	22.4461	1
/Users/fbrv016/Desktop/sexdet_auswertung_R/qPCRRohdaten/23_10_6_1_SEXDet_x-marker_data.xls	A4	female	HT1	larvae	19Gue161L	SL4108_intron	UNKNOWN	21.734	1
/Users/fbrv016/Desktop/sexdet_auswertung_R/qPCRRohdaten/23_10_6_1_SEXDet_x-marker_data.xls	A5	female	HT1	larvae	19Gue161L	SL4108_intron	UNKNOWN	21.7467	1
/Users/fbrv016/Desktop/sexdet_auswertung_R/qPCRRohdaten/23_10_6_1_SEXDet_x-marker_data.xls	A6	female	HT1	larvae	19Gue161L	SL4108_intron	UNKNOWN	21.5198	1
/Users/fbrv016/Desktop/sexdet_auswertung_R/qPCRRohdaten/23_10_6_1_SEXDet_x-marker_data.xls	A7	female	HT1	larvae	19Gue161L	SL3442	UNKNOWN	21.9695	1
/Users/fbrv016/Desktop/sexdet_auswertung_R/qPCRRohdaten/23_10_6_1_SEXDet_x-marker_data.xls	A8	female	HT1	larvae	19Gue161L	SL3442	UNKNOWN	21.8632	1
/Users/fbrv016/Desktop/sexdet_auswertung_R/qPCRRohdaten/23_10_6_1_SEXDet_x-marker_data.xls	A9	female	HT1	larvae	19Gue161L	SL3442	UNKNOWN	21.9178	1
/Users/fbrv016/Desktop/sexdet_auswertung_R/qPCRRohdaten/23_10_6_1_SEXDet_x-marker_data.xls	A10	female	HT1	larvae	19Gue161L	AL40057neu	UNKNOWN	24.5222	1
/Users/fbrv016/Desktop/sexdet_auswertung_R/qPCRRohdaten/23_10_6_1_SEXDet_x-marker_data.xls	A11	female	HT1	larvae	19Gue161L	AL40057neu	UNKNOWN	24.4662	1
/Users/fbrv016/Desktop/sexdet_auswertung_R/qPCRRohdaten/23_10_6_1_SEXDet_x-marker_data.xls	A12	female	HT1	larvae	19Gue161L	AL40057neu	UNKNOWN	24.4064	1
/Users/fbrv016/Desktop/sexdet_auswertung_R/qPCRRohdaten/23_10_6_1_SEXDet_x-marker_data.xls	B1	female	HT1	larvae	19Gue161L2	VSSC	UNKNOWN	22.5129	1
/Users/fbrv016/Desktop/sexdet_auswertung_R/qPCRRohdaten/23_10_6_1_SEXDet_x-marker_data.xls	B2	female	HT1	larvae	19Gue161L2	VSSC	UNKNOWN	22.5718	1
/Users/fbrv016/Desktop/sexdet_auswertung_R/qPCRRohdaten/23_10_6_1_SEXDet_x-marker_data.xls	B3	female	HT1	larvae	19Gue161L2	VSSC	UNKNOWN	22.5288	1
/Users/fbrv016/Desktop/sexdet_auswertung_R/qPCRRohdaten/23_10_6_1_SEXDet_x-marker_data.xls	B4	female	HT1	larvae	19Gue161L2	SL4108_intron	UNKNOWN	21.7902	1
/Users/fbrv016/Desktop/sexdet_auswertung_R/qPCRRohdaten/23_10_6_1_SEXDet_x-marker_data.xls	B5	female	HT1	larvae	19Gue161L2	SL4108_intron	UNKNOWN	21.813	1
/Users/fbrv016/Desktop/sexdet_auswertung_R/qPCRRohdaten/23_10_6_1_SEXDet_x-marker_data.xls	B6	female	HT1	larvae	19Gue161L2	SL4108_intron	UNKNOWN	21.7144	1
/Users/fbrv016/Desktop/sexdet_auswertung_R/qPCRRohdaten/23_10_6_1_SEXDet_x-marker_data.xls	B7	female	HT1	larvae	19Gue161L2	SL3442	UNKNOWN	22.0176	1
/Users/fbrv016/Desktop/sexdet_auswertung_R/qPCRRohdaten/23_10_6_1_SEXDet_x-marker_data.xls	B8	female	HT1	larvae	19Gue161L2	SL3442	UNKNOWN	22.2192	1
/Users/fbrv016/Desktop/sexdet_auswertung_R/qPCRRohdaten/23_10_6_1_SEXDet_x-marker_data.xls	B9	female	HT1	larvae	19Gue161L2	SL3442	UNKNOWN	22.0115	1
/Users/fbrv016/Desktop/sexdet_auswertung_R/qPCRRohdaten/23_10_6_1_SEXDet_x-marker_data.xls	B10	female	HT1	larvae	19Gue161L2	AL40057neu	UNKNOWN	24.8191	1
/Users/fbrv016/Desktop/sexdet_auswertung_R/qPCRRohdaten/23_10_6_1_SEXDet_x-marker_data.xls	B11	female	HT1	larvae	19Gue161L2	AL40057neu	UNKNOWN	24.9807	1
/Users/fbrv016/Desktop/sexdet_auswertung_R/qPCRRohdaten/23_10_6_1_SEXDet_x-marker_data.xls	B12	female	HT1	larvae	19Gue161L2	AL40057neu	UNKNOWN	24.6361	1
/Users/fbrv016/Desktop/sexdet_auswertung_R/qPCRRohdaten/23_10_6_1_SEXDet_x-marker_data.xls	C1	female	HT1	larvae	19Gue161L3	VSSC	UNKNOWN	22.534	1
/Users/fbrv016/Desktop/sexdet_auswertung_R/qPCRRohdaten/23_10_6_1_SEXDet_x-marker_data.xls	C2	female	HT1	larvae	19Gue161L3	VSSC	UNKNOWN	22.6302	1
/Users/fbrv016/Desktop/sexdet_auswertung_R/qPCRRohdaten/23_10_6_1_SEXDet_x-marker_data.xls	C3	female	HT1	larvae	19Gue161L3	VSSC	UNKNOWN	22.6279	1
/Users/fbrv016/Desktop/sexdet_auswertung_R/qPCRRohdaten/23_10_6_1_SEXDet_x-marker_data.xls	C4	female	HT1	larvae	19Gue161L3	SL4108_intron	UNKNOWN	22.0109	1
/Users/fbrv016/Desktop/sexdet_auswertung_R/qPCRRohdaten/23_10_6_1_SEXDet_x-marker_data.xls	C5	female	HT1	larvae	19Gue161L3	SL4108_intron	UNKNOWN	21.9691	1
/Users/fbrv016/Desktop/sexdet_auswertung_R/qPCRRohdaten/23_10_6_1_SEXDet_x-marker_data.xls	C6	female	HT1	larvae	19Gue161L3	SL4108_intron	UNKNOWN	22.0024	1
/Users/fbrv016/Desktop/sexdet_auswertung_R/qPCRRohdaten/23_10_6_1_SEXDet_x-marker_data.xls	C7	female	HT1	larvae	19Gue161L3	SL3442	UNKNOWN	22.0165	1
/Users/fbrv016/Desktop/sexdet_auswertung_R/qPCRRohdaten/23_10_6_1_SEXDet_x-marker_data.xls	C8	female	HT1	larvae	19Gue161L3	SL3442	UNKNOWN	22.2126	1
/Users/fbrv016/Desktop/sexdet_auswertung_R/qPCRRohdaten/23_10_6_1_SEXDet_x-marker_data.xls	C9	female	HT1	larvae	19Gue161L3	SL3442	UNKNOWN	22.1094	1
/Users/fbrv016/Desktop/sexdet_auswertung_R/qPCRRohdaten/23_10_6_1_SEXDet_x-marker_data.xls	C10	female	HT1	larvae	19Gue161L3	AL40057neu	UNKNOWN	24.7587	1
/Users/fbrv016/Desktop/sexdet_auswertung_R/qPCRRohdaten/23_10_6_1_SEXDet_x-marker_data.xls	C11	female	HT1	larvae	19Gue161L3	AL40057neu	UNKNOWN	24.8327	1
/Users/fbrv016/Desktop/sexdet_auswertung_R/qPCRRohdaten/23_10_6_1_SEXDet_x-marker_data.xls	C12	female	HT1	larvae	19Gue161L3	AL40057neu	UNKNOWN	24.5364	1
/Users/fbrv016/Desktop/sexdet_auswertung_R/qPCRRohdaten/23_10_6_1_SEXDet_x-marker_data.xls	D1	female	HT1	larvae	19Gue161L4	VSSC	UNKNOWN	22.3029	1
/Users/fbrv016/Desktop/sexdet_auswertung_R/qPCRRohdaten/23_10_6_1_SEXDet_x-marker_data.xls	D2	female	HT1	larvae	19Gue161L4	VSSC	UNKNOWN	22.3496	1
/Users/fbrv016/Desktop/sexdet_auswertung_R/qPCRRohdaten/23_10_6_1_SEXDet_x-marker_data.xls	D3	female	HT1	larvae	19Gue161L4	VSSC	UNKNOWN	22.2482	1
/Users/fbrv016/Desktop/sexdet_auswertung_R/qPCRRohdaten/23_10_6_1_SEXDet_x-marker_data.xls	D4	female	HT1	larvae	19Gue161L4	SL4108_intron	UNKNOWN	21.4458	1
/Users/fbrv016/Desktop/sexdet_auswertung_R/qPCRRohdaten/23_10_6_1_SEXDet_x-marker_data.xls	D5	female	HT1	larvae	19Gue161L4	SL4108_intron	UNKNOWN	21.4967	1
/Users/fbrv016/Desktop/sexdet_auswertung_R/qPCRRohdaten/23_10_6_1_SEXDet_x-marker_data.xls	D6	female	HT1	larvae	19Gue161L4	SL4108_intron	UNKNOWN	21.5041	1
/Users/fbrv016/Desktop/sexdet_auswertung_R/qPCRRohdaten/23_10_6_1_SEXDet_x-marker_data.xls	D7	female	HT1	larvae	19Gue161L4	SL3442	UNKNOWN	21.7319	1
/Users/fbrv016/Desktop/sexdet_auswertung_R/qPCRRohdaten/23_10_6_1_SEXDet_x-marker_data.xls	D8	female	HT1	larvae	19Gue161L4	SL3442	UNKNOWN	21.8269	1
/Users/fbrv016/Desktop/sexdet_auswertung_R/qPCRRohdaten/23_10_6_1_SEXDet_x-marker_data.xls	D9	female	HT1	larvae	19Gue161L4	SL3442	UNKNOWN	21.7533	1
/Users/fbrv016/Desktop/sexdet_auswertung_R/qPCRRohdaten/23_10_6_1_SEXDet_x-marker_data.xls	D10	female	HT1	larvae	19Gue161L4	AL40057neu	UNKNOWN	24.7765	1
/Users/fbrv016/Desktop/sexdet_auswertung_R/qPCRRohdaten/23_10_6_1_SEXDet_x-marker_data.xls	D11	female	HT1	larvae	19Gue161L4	AL40057neu	UNKNOWN	24.85	1
/Users/fbrv016/Desktop/sexdet_auswertung_R/qPCRRohdaten/23_10_6_1_SEXDet_x-marker_data.xls	D12	female	HT1	larvae	19Gue161L4	AL40057neu	UNKNOWN	24.427	1
/Users/fbrv016/Desktop/sexdet_auswertung_R/qPCRRohdaten/23_10_6_1_SEXDet_x-marker_data.xls	E1	female	HT1	larvae	19Gue161L5	VSSC	UNKNOWN	22.3417	1
/Users/fbrv016/Desktop/sexdet_auswertung_R/qPCRRohdaten/23_10_6_1_SEXDet_x-marker_data.xls	E2	female	HT1	larvae	19Gue161L5	VSSC	UNKNOWN	22.2577	1
/Users/fbrv016/Desktop/sexdet_auswertung_R/qPCRRohdaten/23_10_6_1_SEXDet_x-marker_data.xls	E3	female	HT1	larvae	19Gue161L5	VSSC	UNKNOWN	22.2982	1
/Users/fbrv016/Desktop/sexdet_auswertung_R/qPCRRohdaten/23_10_6_1_SEXDet_x-marker_data.xls	E4	female	HT1	larvae	19Gue161L5	SL4108_intron	UNKNOWN	21.5297	1
/Users/fbrv016/Desktop/sexdet_auswertung_R/qPCRRohdaten/23_10_6_1_SEXDet_x-marker_data.xls	E5	female	HT1	larvae	19Gue161L5	SL4108_intron	UNKNOWN	21.5612	1
/Users/fbrv016/Desktop/sexdet_auswertung_R/qPCRRohdaten/23_10_6_1_SEXDet_x-marker_data.xls	E6	female	HT1	larvae	19Gue161L5	SL4108_intron	UNKNOWN	21.5496	1
/Users/fbrv016/Desktop/sexdet_auswertung_R/qPCRRohdaten/23_10_6_1_SEXDet_x-marker_data.xls	E7	female	HT1	larvae	19Gue161L5	SL3442	UNKNOWN	21.7853	1
/Users/fbrv016/Desktop/sexdet_auswertung_R/qPCRRohdaten/23_10_6_1_SEXDet_x-marker_data.xls	E8	female	HT1	larvae	19Gue161L5	SL3442	UNKNOWN	21.8134	1
/Users/fbrv016/Desktop/sexdet_auswertung_R/qPCRRohdaten/23_10_6_1_SEXDet_x-marker_data.xls	E9	female	HT1	larvae	19Gue161L5	SL3442	UNKNOWN	21.7896	1
/Users/fbrv016/Desktop/sexdet_auswertung_R/qPCRRohdaten/23_10_6_1_SEXDet_x-marker_data.xls	E10	female	HT1	larvae	19Gue161L5	AL40057neu	UNKNOWN	24.7785	1
/Users/fbrv016/Desktop/sexdet_auswertung_R/qPCRRohdaten/23_10_6_1_SEXDet_x-marker_data.xls	E11	female	HT1	larvae	19Gue161L5	AL40057neu	UNKNOWN	24.8583	1
/Users/fbrv016/Desktop/sexdet_auswertung_R/qPCRRohdaten/23_10_6_1_SEXDet_x-marker_data.xls	E12	female	HT1	larvae	19Gue161L5	AL40057neu	UNKNOWN	24.4866	1
/Users/fbrv016/Desktop/sexdet_auswertung_R/qPCRRohdaten/23_10_6_1_SEXDet_x-marker_data.xls	F1	female	HT1	larvae	19Gue161L6	VSSC	UNKNOWN	22.1063	1
/Users/fbrv016/Desktop/sexdet_auswertung_R/qPCRRohdaten/23_10_6_1_SEXDet_x-marker_data.xls	F2	female	HT1	larvae	19Gue161L6	VSSC	UNKNOWN	22.1196	1
/Users/fbrv016/Desktop/sexdet_auswertung_R/qPCRRohdaten/23_10_6_1_SEXDet_x-marker_data.xls	F3	female	HT1	larvae	19Gue161L6	VSSC	UNKNOWN	22.1691	1
/Users/fbrv016/Desktop/sexdet_auswertung_R/qPCRRohdaten/23_10_6_1_SEXDet_x-marker_data.xls	F4	female	HT1	larvae	19Gue161L6	SL4108_intron	UNKNOWN	21.4288	1
/Users/fbrv016/Desktop/sexdet_auswertung_R/qPCRRohdaten/23_10_6_1_SEXDet_x-marker_data.xls	F5	female	HT1	larvae	19Gue161L6	SL4108_intron	UNKNOWN	21.4426	1
/Users/fbrv016/Desktop/sexdet_auswertung_R/qPCRRohdaten/23_10_6_1_SEXDet_x-marker_data.xls	F6	female	HT1	larvae	19Gue161L6	SL4108_intron	UNKNOWN	21.4495	1
/Users/fbrv016/Desktop/sexdet_auswertung_R/qPCRRohdaten/23_10_6_1_SEXDet_x-marker_data.xls	F7	female	HT1	larvae	19Gue161L6	SL3442	UNKNOWN	21.605	1
/Users/fbrv016/Desktop/sexdet_auswertung_R/qPCRRohdaten/23_10_6_1_SEXDet_x-marker_data.xls	F8	female	HT1	larvae	19Gue161L6	SL3442	UNKNOWN	21.6797	1
/Users/fbrv016/Desktop/sexdet_auswertung_R/qPCRRohdaten/23_10_6_1_SEXDet_x-marker_data.xls	F9	female	HT1	larvae	19Gue161L6	SL3442	UNKNOWN	21.6762	1
/Users/fbrv016/Desktop/sexdet_auswertung_R/qPCRRohdaten/23_10_6_1_SEXDet_x-marker_data.xls	F10	female	HT1	larvae	19Gue161L6	AL40057neu	UNKNOWN	24.6192	1
/Users/fbrv016/Desktop/sexdet_auswertung_R/qPCRRohdaten/23_10_6_1_SEXDet_x-marker_data.xls	F11	female	HT1	larvae	19Gue161L6	AL40057neu	UNKNOWN	24.7097	1
/Users/fbrv016/Desktop/sexdet_auswertung_R/qPCRRohdaten/23_10_6_1_SEXDet_x-marker_data.xls	F12	female	HT1	larvae	19Gue161L6	AL40057neu	UNKNOWN	24.3964	1
/Users/fbrv016/Desktop/sexdet_auswertung_R/qPCRRohdaten/23_10_6_1_SEXDet_x-marker_data.xls	G1	female	HT2	larvae	23Bue201L6HT2_5ng	VSSC	REFERENCE	22.3417	1
/Users/fbrv016/Desktop/sexdet_auswertung_R/qPCRRohdaten/23_10_6_1_SEXDet_x-marker_data.xls	G2	female	HT2	larvae	23Bue201L6HT2_5ng	VSSC	REFERENCE	22.3207	1
/Users/fbrv016/Desktop/sexdet_auswertung_R/qPCRRohdaten/23_10_6_1_SEXDet_x-marker_data.xls	G3	female	HT2	larvae	23Bue201L6HT2_5ng	VSSC	REFERENCE	22.3752	1
/Users/fbrv016/Desktop/sexdet_auswertung_R/qPCRRohdaten/23_10_6_1_SEXDet_x-marker_data.xls	G4	female	HT2	larvae	23Bue201L6HT2_5ng	SL4108_intron	REFERENCE	21.4901	1
/Users/fbrv016/Desktop/sexdet_auswertung_R/qPCRRohdaten/23_10_6_1_SEXDet_x-marker_data.xls	G5	female	HT2	larvae	23Bue201L6HT2_5ng	SL4108_intron	REFERENCE	21.5134	1
/Users/fbrv016/Desktop/sexdet_auswertung_R/qPCRRohdaten/23_10_6_1_SEXDet_x-marker_data.xls	G6	female	HT2	larvae	23Bue201L6HT2_5ng	SL4108_intron	REFERENCE	21.541	1
/Users/fbrv016/Desktop/sexdet_auswertung_R/qPCRRohdaten/23_10_6_1_SEXDet_x-marker_data.xls	G7	female	HT2	larvae	23Bue201L6HT2_5ng	SL3442	REFERENCE	21.7453	1
/Users/fbrv016/Desktop/sexdet_auswertung_R/qPCRRohdaten/23_10_6_1_SEXDet_x-marker_data.xls	G8	female	HT2	larvae	23Bue201L6HT2_5ng	SL3442	REFERENCE	21.861	1
/Users/fbrv016/Desktop/sexdet_auswertung_R/qPCRRohdaten/23_10_6_1_SEXDet_x-marker_data.xls	G9	female	HT2	larvae	23Bue201L6HT2_5ng	SL3442	REFERENCE	21.8045	1
/Users/fbrv016/Desktop/sexdet_auswertung_R/qPCRRohdaten/23_10_6_1_SEXDet_x-marker_data.xls	G10	female	HT2	larvae	23Bue201L6HT2_5ng	AL40057neu	REFERENCE	24.8718	1
/Users/fbrv016/Desktop/sexdet_auswertung_R/qPCRRohdaten/23_10_6_1_SEXDet_x-marker_data.xls	G11	female	HT2	larvae	23Bue201L6HT2_5ng	AL40057neu	REFERENCE	24.887	1
/Users/fbrv016/Desktop/sexdet_auswertung_R/qPCRRohdaten/23_10_6_1_SEXDet_x-marker_data.xls	G12	female	HT2	larvae	23Bue201L6HT2_5ng	AL40057neu	REFERENCE	24.535	1
/Users/fbrv016/Desktop/sexdet_auswertung_R/qPCRRohdaten/23_10_6_2SEXDet_x-marker_data02.xls	A1	female	HT1	larvae	19Gue145L	VSSC	UNKNOWN	23.0704	2
/Users/fbrv016/Desktop/sexdet_auswertung_R/qPCRRohdaten/23_10_6_2SEXDet_x-marker_data02.xls	A2	female	HT1	larvae	19Gue145L	VSSC	UNKNOWN	23.0846	2
/Users/fbrv016/Desktop/sexdet_auswertung_R/qPCRRohdaten/23_10_6_2SEXDet_x-marker_data02.xls	A3	female	HT1	larvae	19Gue145L	VSSC	UNKNOWN	23.1582	2
/Users/fbrv016/Desktop/sexdet_auswertung_R/qPCRRohdaten/23_10_6_2SEXDet_x-marker_data02.xls	A4	female	HT1	larvae	19Gue145L	SL4108_intron	UNKNOWN	22.2183	2
/Users/fbrv016/Desktop/sexdet_auswertung_R/qPCRRohdaten/23_10_6_2SEXDet_x-marker_data02.xls	A5	female	HT1	larvae	19Gue145L	SL4108_intron	UNKNOWN	22.3318	2
/Users/fbrv016/Desktop/sexdet_auswertung_R/qPCRRohdaten/23_10_6_2SEXDet_x-marker_data02.xls	A6	female	HT1	larvae	19Gue145L	SL4108_intron	UNKNOWN	22.3444	2
/Users/fbrv016/Desktop/sexdet_auswertung_R/qPCRRohdaten/23_10_6_2SEXDet_x-marker_data02.xls	A7	female	HT1	larvae	19Gue145L	SL3442	UNKNOWN	22.5127	2
/Users/fbrv016/Desktop/sexdet_auswertung_R/qPCRRohdaten/23_10_6_2SEXDet_x-marker_data02.xls	A8	female	HT1	larvae	19Gue145L	SL3442	UNKNOWN	22.47	2
/Users/fbrv016/Desktop/sexdet_auswertung_R/qPCRRohdaten/23_10_6_2SEXDet_x-marker_data02.xls	A9	female	HT1	larvae	19Gue145L	SL3442	UNKNOWN	22.5251	2
/Users/fbrv016/Desktop/sexdet_auswertung_R/qPCRRohdaten/23_10_6_2SEXDet_x-marker_data02.xls	A10	female	HT1	larvae	19Gue145L	AL40057neu	UNKNOWN	24.7314	2
/Users/fbrv016/Desktop/sexdet_auswertung_R/qPCRRohdaten/23_10_6_2SEXDet_x-marker_data02.xls	A11	female	HT1	larvae	19Gue145L	AL40057neu	UNKNOWN	24.7619	2
/Users/fbrv016/Desktop/sexdet_auswertung_R/qPCRRohdaten/23_10_6_2SEXDet_x-marker_data02.xls	A12	female	HT1	larvae	19Gue145L	AL40057neu	UNKNOWN	24.2503	2
/Users/fbrv016/Desktop/sexdet_auswertung_R/qPCRRohdaten/23_10_6_2SEXDet_x-marker_data02.xls	B1	female	HT1	larvae	19Gue145L5	VSSC	UNKNOWN	23.1335	2
/Users/fbrv016/Desktop/sexdet_auswertung_R/qPCRRohdaten/23_10_6_2SEXDet_x-marker_data02.xls	B2	female	HT1	larvae	19Gue145L5	VSSC	UNKNOWN	23.0826	2
/Users/fbrv016/Desktop/sexdet_auswertung_R/qPCRRohdaten/23_10_6_2SEXDet_x-marker_data02.xls	B3	female	HT1	larvae	19Gue145L5	VSSC	UNKNOWN	23.1665	2
/Users/fbrv016/Desktop/sexdet_auswertung_R/qPCRRohdaten/23_10_6_2SEXDet_x-marker_data02.xls	B4	female	HT1	larvae	19Gue145L5	SL4108_intron	UNKNOWN	22.3366	2
/Users/fbrv016/Desktop/sexdet_auswertung_R/qPCRRohdaten/23_10_6_2SEXDet_x-marker_data02.xls	B5	female	HT1	larvae	19Gue145L5	SL4108_intron	UNKNOWN	22.366	2
/Users/fbrv016/Desktop/sexdet_auswertung_R/qPCRRohdaten/23_10_6_2SEXDet_x-marker_data02.xls	B6	female	HT1	larvae	19Gue145L5	SL4108_intron	UNKNOWN	22.3103	2
/Users/fbrv016/Desktop/sexdet_auswertung_R/qPCRRohdaten/23_10_6_2SEXDet_x-marker_data02.xls	B7	female	HT1	larvae	19Gue145L5	SL3442	UNKNOWN	22.4999	2
/Users/fbrv016/Desktop/sexdet_auswertung_R/qPCRRohdaten/23_10_6_2SEXDet_x-marker_data02.xls	B8	female	HT1	larvae	19Gue145L5	SL3442	UNKNOWN	22.4657	2
/Users/fbrv016/Desktop/sexdet_auswertung_R/qPCRRohdaten/23_10_6_2SEXDet_x-marker_data02.xls	B9	female	HT1	larvae	19Gue145L5	SL3442	UNKNOWN	22.5204	2
/Users/fbrv016/Desktop/sexdet_auswertung_R/qPCRRohdaten/23_10_6_2SEXDet_x-marker_data02.xls	B10	female	HT1	larvae	19Gue145L5	AL40057neu	UNKNOWN	25.2601	2
/Users/fbrv016/Desktop/sexdet_auswertung_R/qPCRRohdaten/23_10_6_2SEXDet_x-marker_data02.xls	B11	female	HT1	larvae	19Gue145L5	AL40057neu	UNKNOWN	25.3768	2
/Users/fbrv016/Desktop/sexdet_auswertung_R/qPCRRohdaten/23_10_6_2SEXDet_x-marker_data02.xls	B12	female	HT1	larvae	19Gue145L5	AL40057neu	UNKNOWN	25.2572	2
/Users/fbrv016/Desktop/sexdet_auswertung_R/qPCRRohdaten/23_10_6_2SEXDet_x-marker_data02.xls	C1	female	HT1	larvae	19Gue145L9	VSSC	UNKNOWN	23.1022	2
/Users/fbrv016/Desktop/sexdet_auswertung_R/qPCRRohdaten/23_10_6_2SEXDet_x-marker_data02.xls	C2	female	HT1	larvae	19Gue145L9	VSSC	UNKNOWN	22.9777	2
/Users/fbrv016/Desktop/sexdet_auswertung_R/qPCRRohdaten/23_10_6_2SEXDet_x-marker_data02.xls	C3	female	HT1	larvae	19Gue145L9	VSSC	UNKNOWN	23.1136	2
/Users/fbrv016/Desktop/sexdet_auswertung_R/qPCRRohdaten/23_10_6_2SEXDet_x-marker_data02.xls	C4	female	HT1	larvae	19Gue145L9	SL4108_intron	UNKNOWN	22.3114	2
/Users/fbrv016/Desktop/sexdet_auswertung_R/qPCRRohdaten/23_10_6_2SEXDet_x-marker_data02.xls	C5	female	HT1	larvae	19Gue145L9	SL4108_intron	UNKNOWN	22.3345	2
/Users/fbrv016/Desktop/sexdet_auswertung_R/qPCRRohdaten/23_10_6_2SEXDet_x-marker_data02.xls	C6	female	HT1	larvae	19Gue145L9	SL4108_intron	UNKNOWN	22.3329	2
/Users/fbrv016/Desktop/sexdet_auswertung_R/qPCRRohdaten/23_10_6_2SEXDet_x-marker_data02.xls	C7	female	HT1	larvae	19Gue145L9	SL3442	UNKNOWN	22.4121	2
/Users/fbrv016/Desktop/sexdet_auswertung_R/qPCRRohdaten/23_10_6_2SEXDet_x-marker_data02.xls	C8	female	HT1	larvae	19Gue145L9	SL3442	UNKNOWN	22.4864	2
/Users/fbrv016/Desktop/sexdet_auswertung_R/qPCRRohdaten/23_10_6_2SEXDet_x-marker_data02.xls	C9	female	HT1	larvae	19Gue145L9	SL3442	UNKNOWN	22.556	2
/Users/fbrv016/Desktop/sexdet_auswertung_R/qPCRRohdaten/23_10_6_2SEXDet_x-marker_data02.xls	C10	female	HT1	larvae	19Gue145L9	AL40057neu	UNKNOWN	25.2322	2
/Users/fbrv016/Desktop/sexdet_auswertung_R/qPCRRohdaten/23_10_6_2SEXDet_x-marker_data02.xls	C11	female	HT1	larvae	19Gue145L9	AL40057neu	UNKNOWN	25.4745	2
/Users/fbrv016/Desktop/sexdet_auswertung_R/qPCRRohdaten/23_10_6_2SEXDet_x-marker_data02.xls	C12	female	HT1	larvae	19Gue145L9	AL40057neu	UNKNOWN	25.2757	2
/Users/fbrv016/Desktop/sexdet_auswertung_R/qPCRRohdaten/23_10_6_2SEXDet_x-marker_data02.xls	D1	female	HT1	larvae	19Gue161L7	VSSC	UNKNOWN	22.8228	2
/Users/fbrv016/Desktop/sexdet_auswertung_R/qPCRRohdaten/23_10_6_2SEXDet_x-marker_data02.xls	D2	female	HT1	larvae	19Gue161L7	VSSC	UNKNOWN	22.8047	2
/Users/fbrv016/Desktop/sexdet_auswertung_R/qPCRRohdaten/23_10_6_2SEXDet_x-marker_data02.xls	D3	female	HT1	larvae	19Gue161L7	VSSC	UNKNOWN	22.8633	2
/Users/fbrv016/Desktop/sexdet_auswertung_R/qPCRRohdaten/23_10_6_2SEXDet_x-marker_data02.xls	D4	female	HT1	larvae	19Gue161L7	SL4108_intron	UNKNOWN	22.1151	2
/Users/fbrv016/Desktop/sexdet_auswertung_R/qPCRRohdaten/23_10_6_2SEXDet_x-marker_data02.xls	D5	female	HT1	larvae	19Gue161L7	SL4108_intron	UNKNOWN	22.1228	2
/Users/fbrv016/Desktop/sexdet_auswertung_R/qPCRRohdaten/23_10_6_2SEXDet_x-marker_data02.xls	D6	female	HT1	larvae	19Gue161L7	SL4108_intron	UNKNOWN	22.0105	2
/Users/fbrv016/Desktop/sexdet_auswertung_R/qPCRRohdaten/23_10_6_2SEXDet_x-marker_data02.xls	D7	female	HT1	larvae	19Gue161L7	SL3442	UNKNOWN	22.2369	2
/Users/fbrv016/Desktop/sexdet_auswertung_R/qPCRRohdaten/23_10_6_2SEXDet_x-marker_data02.xls	D8	female	HT1	larvae	19Gue161L7	SL3442	UNKNOWN	22.1594	2
/Users/fbrv016/Desktop/sexdet_auswertung_R/qPCRRohdaten/23_10_6_2SEXDet_x-marker_data02.xls	D9	female	HT1	larvae	19Gue161L7	SL3442	UNKNOWN	22.2945	2
/Users/fbrv016/Desktop/sexdet_auswertung_R/qPCRRohdaten/23_10_6_2SEXDet_x-marker_data02.xls	D10	female	HT1	larvae	19Gue161L7	AL40057neu	UNKNOWN	25.2725	2
/Users/fbrv016/Desktop/sexdet_auswertung_R/qPCRRohdaten/23_10_6_2SEXDet_x-marker_data02.xls	D11	female	HT1	larvae	19Gue161L7	AL40057neu	UNKNOWN	25.279	2
/Users/fbrv016/Desktop/sexdet_auswertung_R/qPCRRohdaten/23_10_6_2SEXDet_x-marker_data02.xls	D12	female	HT1	larvae	19Gue161L7	AL40057neu	UNKNOWN	25.1396	2
/Users/fbrv016/Desktop/sexdet_auswertung_R/qPCRRohdaten/23_10_6_2SEXDet_x-marker_data02.xls	E1	female	HT1	larvae	19Gue161L8	VSSC	UNKNOWN	22.9542	2
/Users/fbrv016/Desktop/sexdet_auswertung_R/qPCRRohdaten/23_10_6_2SEXDet_x-marker_data02.xls	E2	female	HT1	larvae	19Gue161L8	VSSC	UNKNOWN	22.888	2
/Users/fbrv016/Desktop/sexdet_auswertung_R/qPCRRohdaten/23_10_6_2SEXDet_x-marker_data02.xls	E3	female	HT1	larvae	19Gue161L8	VSSC	UNKNOWN	22.9024	2
/Users/fbrv016/Desktop/sexdet_auswertung_R/qPCRRohdaten/23_10_6_2SEXDet_x-marker_data02.xls	E4	female	HT1	larvae	19Gue161L8	SL4108_intron	UNKNOWN	22.1395	2
/Users/fbrv016/Desktop/sexdet_auswertung_R/qPCRRohdaten/23_10_6_2SEXDet_x-marker_data02.xls	E5	female	HT1	larvae	19Gue161L8	SL4108_intron	UNKNOWN	22.213	2
/Users/fbrv016/Desktop/sexdet_auswertung_R/qPCRRohdaten/23_10_6_2SEXDet_x-marker_data02.xls	E6	female	HT1	larvae	19Gue161L8	SL4108_intron	UNKNOWN	22.1714	2
/Users/fbrv016/Desktop/sexdet_auswertung_R/qPCRRohdaten/23_10_6_2SEXDet_x-marker_data02.xls	E7	female	HT1	larvae	19Gue161L8	SL3442	UNKNOWN	22.3973	2
/Users/fbrv016/Desktop/sexdet_auswertung_R/qPCRRohdaten/23_10_6_2SEXDet_x-marker_data02.xls	E8	female	HT1	larvae	19Gue161L8	SL3442	UNKNOWN	22.3244	2
/Users/fbrv016/Desktop/sexdet_auswertung_R/qPCRRohdaten/23_10_6_2SEXDet_x-marker_data02.xls	E9	female	HT1	larvae	19Gue161L8	SL3442	UNKNOWN	22.43	2
/Users/fbrv016/Desktop/sexdet_auswertung_R/qPCRRohdaten/23_10_6_2SEXDet_x-marker_data02.xls	E10	female	HT1	larvae	19Gue161L8	AL40057neu	UNKNOWN	25.3163	2
/Users/fbrv016/Desktop/sexdet_auswertung_R/qPCRRohdaten/23_10_6_2SEXDet_x-marker_data02.xls	E11	female	HT1	larvae	19Gue161L8	AL40057neu	UNKNOWN	25.3205	2
/Users/fbrv016/Desktop/sexdet_auswertung_R/qPCRRohdaten/23_10_6_2SEXDet_x-marker_data02.xls	E12	female	HT1	larvae	19Gue161L8	AL40057neu	UNKNOWN	25.2051	2
/Users/fbrv016/Desktop/sexdet_auswertung_R/qPCRRohdaten/23_10_6_2SEXDet_x-marker_data02.xls	F1	female	HT1	larvae	19Gue161L9	VSSC	UNKNOWN	23.2019	2
/Users/fbrv016/Desktop/sexdet_auswertung_R/qPCRRohdaten/23_10_6_2SEXDet_x-marker_data02.xls	F2	female	HT1	larvae	19Gue161L9	VSSC	UNKNOWN	23.1587	2
/Users/fbrv016/Desktop/sexdet_auswertung_R/qPCRRohdaten/23_10_6_2SEXDet_x-marker_data02.xls	F3	female	HT1	larvae	19Gue161L9	VSSC	UNKNOWN	23.2291	2
/Users/fbrv016/Desktop/sexdet_auswertung_R/qPCRRohdaten/23_10_6_2SEXDet_x-marker_data02.xls	F4	female	HT1	larvae	19Gue161L9	SL4108_intron	UNKNOWN	22.302	2
/Users/fbrv016/Desktop/sexdet_auswertung_R/qPCRRohdaten/23_10_6_2SEXDet_x-marker_data02.xls	F5	female	HT1	larvae	19Gue161L9	SL4108_intron	UNKNOWN	22.2322	2
/Users/fbrv016/Desktop/sexdet_auswertung_R/qPCRRohdaten/23_10_6_2SEXDet_x-marker_data02.xls	F6	female	HT1	larvae	19Gue161L9	SL4108_intron	UNKNOWN	22.3165	2
/Users/fbrv016/Desktop/sexdet_auswertung_R/qPCRRohdaten/23_10_6_2SEXDet_x-marker_data02.xls	F7	female	HT1	larvae	19Gue161L9	SL3442	UNKNOWN	22.5114	2
/Users/fbrv016/Desktop/sexdet_auswertung_R/qPCRRohdaten/23_10_6_2SEXDet_x-marker_data02.xls	F8	female	HT1	larvae	19Gue161L9	SL3442	UNKNOWN	22.6274	2
/Users/fbrv016/Desktop/sexdet_auswertung_R/qPCRRohdaten/23_10_6_2SEXDet_x-marker_data02.xls	F9	female	HT1	larvae	19Gue161L9	SL3442	UNKNOWN	22.5778	2
/Users/fbrv016/Desktop/sexdet_auswertung_R/qPCRRohdaten/23_10_6_2SEXDet_x-marker_data02.xls	F10	female	HT1	larvae	19Gue161L9	AL40057neu	UNKNOWN	25.4049	2
/Users/fbrv016/Desktop/sexdet_auswertung_R/qPCRRohdaten/23_10_6_2SEXDet_x-marker_data02.xls	F11	female	HT1	larvae	19Gue161L9	AL40057neu	UNKNOWN	25.4765	2
/Users/fbrv016/Desktop/sexdet_auswertung_R/qPCRRohdaten/23_10_6_2SEXDet_x-marker_data02.xls	F12	female	HT1	larvae	19Gue161L9	AL40057neu	UNKNOWN	25.3945	2
/Users/fbrv016/Desktop/sexdet_auswertung_R/qPCRRohdaten/23_10_6_2SEXDet_x-marker_data02.xls	G1	female	HT2	larvae	23Bue201L6HT2_5ng	VSSC	REFERENCE	22.3321	2
/Users/fbrv016/Desktop/sexdet_auswertung_R/qPCRRohdaten/23_10_6_2SEXDet_x-marker_data02.xls	G2	female	HT2	larvae	23Bue201L6HT2_5ng	VSSC	REFERENCE	22.2577	2
/Users/fbrv016/Desktop/sexdet_auswertung_R/qPCRRohdaten/23_10_6_2SEXDet_x-marker_data02.xls	G3	female	HT2	larvae	23Bue201L6HT2_5ng	VSSC	REFERENCE	22.2881	2
/Users/fbrv016/Desktop/sexdet_auswertung_R/qPCRRohdaten/23_10_6_2SEXDet_x-marker_data02.xls	G4	female	HT2	larvae	23Bue201L6HT2_5ng	SL4108_intron	REFERENCE	21.4424	2
/Users/fbrv016/Desktop/sexdet_auswertung_R/qPCRRohdaten/23_10_6_2SEXDet_x-marker_data02.xls	G5	female	HT2	larvae	23Bue201L6HT2_5ng	SL4108_intron	REFERENCE	21.5841	2
/Users/fbrv016/Desktop/sexdet_auswertung_R/qPCRRohdaten/23_10_6_2SEXDet_x-marker_data02.xls	G6	female	HT2	larvae	23Bue201L6HT2_5ng	SL4108_intron	REFERENCE	21.5619	2
/Users/fbrv016/Desktop/sexdet_auswertung_R/qPCRRohdaten/23_10_6_2SEXDet_x-marker_data02.xls	G7	female	HT2	larvae	23Bue201L6HT2_5ng	SL3442	REFERENCE	21.6434	2
/Users/fbrv016/Desktop/sexdet_auswertung_R/qPCRRohdaten/23_10_6_2SEXDet_x-marker_data02.xls	G8	female	HT2	larvae	23Bue201L6HT2_5ng	SL3442	REFERENCE	21.72	2
/Users/fbrv016/Desktop/sexdet_auswertung_R/qPCRRohdaten/23_10_6_2SEXDet_x-marker_data02.xls	G9	female	HT2	larvae	23Bue201L6HT2_5ng	SL3442	REFERENCE	21.7318	2
/Users/fbrv016/Desktop/sexdet_auswertung_R/qPCRRohdaten/23_10_6_2SEXDet_x-marker_data02.xls	G10	female	HT2	larvae	23Bue201L6HT2_5ng	AL40057neu	REFERENCE	24.7247	2
/Users/fbrv016/Desktop/sexdet_auswertung_R/qPCRRohdaten/23_10_6_2SEXDet_x-marker_data02.xls	G11	female	HT2	larvae	23Bue201L6HT2_5ng	AL40057neu	REFERENCE	24.8147	2
/Users/fbrv016/Desktop/sexdet_auswertung_R/qPCRRohdaten/23_10_6_2SEXDet_x-marker_data02.xls	G12	female	HT2	larvae	23Bue201L6HT2_5ng	AL40057neu	REFERENCE	24.6817	2
/Users/fbrv016/Desktop/sexdet_auswertung_R/qPCRRohdaten/23_10_9_SEXDet_x-marker_data.xls	A1	male	HT2	adult	23Bue61HT2M	VSSC	UNKNOWN	23.1378	1
/Users/fbrv016/Desktop/sexdet_auswertung_R/qPCRRohdaten/23_10_9_SEXDet_x-marker_data.xls	A2	male	HT2	adult	23Bue61HT2M	VSSC	UNKNOWN	22.9909	1
/Users/fbrv016/Desktop/sexdet_auswertung_R/qPCRRohdaten/23_10_9_SEXDet_x-marker_data.xls	A3	male	HT2	adult	23Bue61HT2M	VSSC	UNKNOWN	23.1629	1
/Users/fbrv016/Desktop/sexdet_auswertung_R/qPCRRohdaten/23_10_9_SEXDet_x-marker_data.xls	A4	male	HT2	adult	23Bue61HT2M	SL4108_intron	UNKNOWN	22.3326	1
/Users/fbrv016/Desktop/sexdet_auswertung_R/qPCRRohdaten/23_10_9_SEXDet_x-marker_data.xls	A5	male	HT2	adult	23Bue61HT2M	SL4108_intron	UNKNOWN	22.286	1
/Users/fbrv016/Desktop/sexdet_auswertung_R/qPCRRohdaten/23_10_9_SEXDet_x-marker_data.xls	A6	male	HT2	adult	23Bue61HT2M	SL4108_intron	UNKNOWN	22.3064	1
/Users/fbrv016/Desktop/sexdet_auswertung_R/qPCRRohdaten/23_10_9_SEXDet_x-marker_data.xls	A7	male	HT2	adult	23Bue61HT2M	SL3442	UNKNOWN	22.3496	1
/Users/fbrv016/Desktop/sexdet_auswertung_R/qPCRRohdaten/23_10_9_SEXDet_x-marker_data.xls	A8	male	HT2	adult	23Bue61HT2M	SL3442	UNKNOWN	22.4092	1
/Users/fbrv016/Desktop/sexdet_auswertung_R/qPCRRohdaten/23_10_9_SEXDet_x-marker_data.xls	A9	male	HT2	adult	23Bue61HT2M	SL3442	UNKNOWN	22.5371	1
/Users/fbrv016/Desktop/sexdet_auswertung_R/qPCRRohdaten/23_10_9_SEXDet_x-marker_data.xls	A10	male	HT2	adult	23Bue61HT2M	AL40057neu	UNKNOWN	23.9137	1
/Users/fbrv016/Desktop/sexdet_auswertung_R/qPCRRohdaten/23_10_9_SEXDet_x-marker_data.xls	A11	male	HT2	adult	23Bue61HT2M	AL40057neu	UNKNOWN	23.9263	1
/Users/fbrv016/Desktop/sexdet_auswertung_R/qPCRRohdaten/23_10_9_SEXDet_x-marker_data.xls	A12	male	HT2	adult	23Bue61HT2M	AL40057neu	UNKNOWN	23.656	1
/Users/fbrv016/Desktop/sexdet_auswertung_R/qPCRRohdaten/23_10_9_SEXDet_x-marker_data.xls	B1	female	HT2	adult	23Bue201HT2W	VSSC	UNKNOWN	22.1635	1
/Users/fbrv016/Desktop/sexdet_auswertung_R/qPCRRohdaten/23_10_9_SEXDet_x-marker_data.xls	B2	female	HT2	adult	23Bue201HT2W	VSSC	UNKNOWN	22.0225	1
/Users/fbrv016/Desktop/sexdet_auswertung_R/qPCRRohdaten/23_10_9_SEXDet_x-marker_data.xls	B3	female	HT2	adult	23Bue201HT2W	VSSC	UNKNOWN	22.1918	1
/Users/fbrv016/Desktop/sexdet_auswertung_R/qPCRRohdaten/23_10_9_SEXDet_x-marker_data.xls	B4	female	HT2	adult	23Bue201HT2W	SL4108_intron	UNKNOWN	21.3347	1
/Users/fbrv016/Desktop/sexdet_auswertung_R/qPCRRohdaten/23_10_9_SEXDet_x-marker_data.xls	B5	female	HT2	adult	23Bue201HT2W	SL4108_intron	UNKNOWN	21.4237	1
/Users/fbrv016/Desktop/sexdet_auswertung_R/qPCRRohdaten/23_10_9_SEXDet_x-marker_data.xls	B6	female	HT2	adult	23Bue201HT2W	SL4108_intron	UNKNOWN	21.4189	1
/Users/fbrv016/Desktop/sexdet_auswertung_R/qPCRRohdaten/23_10_9_SEXDet_x-marker_data.xls	B7	female	HT2	adult	23Bue201HT2W	SL3442	UNKNOWN	21.4727	1
/Users/fbrv016/Desktop/sexdet_auswertung_R/qPCRRohdaten/23_10_9_SEXDet_x-marker_data.xls	B8	female	HT2	adult	23Bue201HT2W	SL3442	UNKNOWN	21.5231	1
/Users/fbrv016/Desktop/sexdet_auswertung_R/qPCRRohdaten/23_10_9_SEXDet_x-marker_data.xls	B9	female	HT2	adult	23Bue201HT2W	SL3442	UNKNOWN	21.4984	1
/Users/fbrv016/Desktop/sexdet_auswertung_R/qPCRRohdaten/23_10_9_SEXDet_x-marker_data.xls	B10	female	HT2	adult	23Bue201HT2W	AL40057neu	UNKNOWN	24.188	1
/Users/fbrv016/Desktop/sexdet_auswertung_R/qPCRRohdaten/23_10_9_SEXDet_x-marker_data.xls	B11	female	HT2	adult	23Bue201HT2W	AL40057neu	UNKNOWN	24.3677	1
/Users/fbrv016/Desktop/sexdet_auswertung_R/qPCRRohdaten/23_10_9_SEXDet_x-marker_data.xls	B12	female	HT2	adult	23Bue201HT2W	AL40057neu	UNKNOWN	24.1225	1
/Users/fbrv016/Desktop/sexdet_auswertung_R/qPCRRohdaten/23_10_9_SEXDet_x-marker_data.xls	C1	female	HT2	adult	23Bue59HT2W	VSSC	UNKNOWN	23.1013	1
/Users/fbrv016/Desktop/sexdet_auswertung_R/qPCRRohdaten/23_10_9_SEXDet_x-marker_data.xls	C2	female	HT2	adult	23Bue59HT2W	VSSC	UNKNOWN	23.1516	1
/Users/fbrv016/Desktop/sexdet_auswertung_R/qPCRRohdaten/23_10_9_SEXDet_x-marker_data.xls	C3	female	HT2	adult	23Bue59HT2W	VSSC	UNKNOWN	23.1709	1
/Users/fbrv016/Desktop/sexdet_auswertung_R/qPCRRohdaten/23_10_9_SEXDet_x-marker_data.xls	C4	female	HT2	adult	23Bue59HT2W	SL4108_intron	UNKNOWN	21.3689	1
/Users/fbrv016/Desktop/sexdet_auswertung_R/qPCRRohdaten/23_10_9_SEXDet_x-marker_data.xls	C5	female	HT2	adult	23Bue59HT2W	SL4108_intron	UNKNOWN	21.3316	1
/Users/fbrv016/Desktop/sexdet_auswertung_R/qPCRRohdaten/23_10_9_SEXDet_x-marker_data.xls	C6	female	HT2	adult	23Bue59HT2W	SL4108_intron	UNKNOWN	21.4026	1
/Users/fbrv016/Desktop/sexdet_auswertung_R/qPCRRohdaten/23_10_9_SEXDet_x-marker_data.xls	C7	female	HT2	adult	23Bue59HT2W	SL3442	UNKNOWN	21.4926	1
/Users/fbrv016/Desktop/sexdet_auswertung_R/qPCRRohdaten/23_10_9_SEXDet_x-marker_data.xls	C8	female	HT2	adult	23Bue59HT2W	SL3442	UNKNOWN	21.5173	1
/Users/fbrv016/Desktop/sexdet_auswertung_R/qPCRRohdaten/23_10_9_SEXDet_x-marker_data.xls	C9	female	HT2	adult	23Bue59HT2W	SL3442	UNKNOWN	21.5322	1
/Users/fbrv016/Desktop/sexdet_auswertung_R/qPCRRohdaten/23_10_9_SEXDet_x-marker_data.xls	C10	female	HT2	adult	23Bue59HT2W	AL40057neu	UNKNOWN	24.3651	1
/Users/fbrv016/Desktop/sexdet_auswertung_R/qPCRRohdaten/23_10_9_SEXDet_x-marker_data.xls	C11	female	HT2	adult	23Bue59HT2W	AL40057neu	UNKNOWN	24.4643	1
/Users/fbrv016/Desktop/sexdet_auswertung_R/qPCRRohdaten/23_10_9_SEXDet_x-marker_data.xls	C12	female	HT2	adult	23Bue59HT2W	AL40057neu	UNKNOWN	24.161	1
/Users/fbrv016/Desktop/sexdet_auswertung_R/qPCRRohdaten/23_10_9_SEXDet_x-marker_data.xls	D1	female	HT1	adult	23Bue234_HT1W_5ng	VSSC	UNKNOWN	22.9178	1
/Users/fbrv016/Desktop/sexdet_auswertung_R/qPCRRohdaten/23_10_9_SEXDet_x-marker_data.xls	D2	female	HT1	adult	23Bue234_HT1W_5ng	VSSC	UNKNOWN	22.847	1
/Users/fbrv016/Desktop/sexdet_auswertung_R/qPCRRohdaten/23_10_9_SEXDet_x-marker_data.xls	D3	female	HT1	adult	23Bue234_HT1W_5ng	VSSC	UNKNOWN	22.9306	1
/Users/fbrv016/Desktop/sexdet_auswertung_R/qPCRRohdaten/23_10_9_SEXDet_x-marker_data.xls	D4	female	HT1	adult	23Bue234_HT1W_5ng	SL4108_intron	UNKNOWN	21.6646	1
/Users/fbrv016/Desktop/sexdet_auswertung_R/qPCRRohdaten/23_10_9_SEXDet_x-marker_data.xls	D5	female	HT1	adult	23Bue234_HT1W_5ng	SL4108_intron	UNKNOWN	21.6786	1
/Users/fbrv016/Desktop/sexdet_auswertung_R/qPCRRohdaten/23_10_9_SEXDet_x-marker_data.xls	D6	female	HT1	adult	23Bue234_HT1W_5ng	SL4108_intron	UNKNOWN	21.727	1
/Users/fbrv016/Desktop/sexdet_auswertung_R/qPCRRohdaten/23_10_9_SEXDet_x-marker_data.xls	D7	female	HT1	adult	23Bue234_HT1W_5ng	SL3442	UNKNOWN	21.7626	1
/Users/fbrv016/Desktop/sexdet_auswertung_R/qPCRRohdaten/23_10_9_SEXDet_x-marker_data.xls	D8	female	HT1	adult	23Bue234_HT1W_5ng	SL3442	UNKNOWN	21.7682	1
/Users/fbrv016/Desktop/sexdet_auswertung_R/qPCRRohdaten/23_10_9_SEXDet_x-marker_data.xls	D9	female	HT1	adult	23Bue234_HT1W_5ng	SL3442	UNKNOWN	21.7843	1
/Users/fbrv016/Desktop/sexdet_auswertung_R/qPCRRohdaten/23_10_9_SEXDet_x-marker_data.xls	D10	female	HT1	adult	23Bue234_HT1W_5ng	AL40057neu	UNKNOWN	25.3905	1
/Users/fbrv016/Desktop/sexdet_auswertung_R/qPCRRohdaten/23_10_9_SEXDet_x-marker_data.xls	D11	female	HT1	adult	23Bue234_HT1W_5ng	AL40057neu	UNKNOWN	25.4855	1
/Users/fbrv016/Desktop/sexdet_auswertung_R/qPCRRohdaten/23_10_9_SEXDet_x-marker_data.xls	D12	female	HT1	adult	23Bue234_HT1W_5ng	AL40057neu	UNKNOWN	25.2306	1
/Users/fbrv016/Desktop/sexdet_auswertung_R/qPCRRohdaten/23_10_9_SEXDet_x-marker_data.xls	E1	female	HT1	adult	23Bue194HT1W	VSSC	UNKNOWN	22.1328	1
/Users/fbrv016/Desktop/sexdet_auswertung_R/qPCRRohdaten/23_10_9_SEXDet_x-marker_data.xls	E2	female	HT1	adult	23Bue194HT1W	VSSC	UNKNOWN	22.0466	1
/Users/fbrv016/Desktop/sexdet_auswertung_R/qPCRRohdaten/23_10_9_SEXDet_x-marker_data.xls	E3	female	HT1	adult	23Bue194HT1W	VSSC	UNKNOWN	22.1358	1
/Users/fbrv016/Desktop/sexdet_auswertung_R/qPCRRohdaten/23_10_9_SEXDet_x-marker_data.xls	E4	female	HT1	adult	23Bue194HT1W	SL4108_intron	UNKNOWN	21.361	1
/Users/fbrv016/Desktop/sexdet_auswertung_R/qPCRRohdaten/23_10_9_SEXDet_x-marker_data.xls	E5	female	HT1	adult	23Bue194HT1W	SL4108_intron	UNKNOWN	21.3816	1
/Users/fbrv016/Desktop/sexdet_auswertung_R/qPCRRohdaten/23_10_9_SEXDet_x-marker_data.xls	E6	female	HT1	adult	23Bue194HT1W	SL4108_intron	UNKNOWN	21.4386	1
/Users/fbrv016/Desktop/sexdet_auswertung_R/qPCRRohdaten/23_10_9_SEXDet_x-marker_data.xls	E7	female	HT1	adult	23Bue194HT1W	SL3442	UNKNOWN	21.4931	1
/Users/fbrv016/Desktop/sexdet_auswertung_R/qPCRRohdaten/23_10_9_SEXDet_x-marker_data.xls	E8	female	HT1	adult	23Bue194HT1W	SL3442	UNKNOWN	21.4661	1
/Users/fbrv016/Desktop/sexdet_auswertung_R/qPCRRohdaten/23_10_9_SEXDet_x-marker_data.xls	E9	female	HT1	adult	23Bue194HT1W	SL3442	UNKNOWN	21.5026	1
/Users/fbrv016/Desktop/sexdet_auswertung_R/qPCRRohdaten/23_10_9_SEXDet_x-marker_data.xls	E10	female	HT1	adult	23Bue194HT1W	AL40057neu	UNKNOWN	24.4508	1
/Users/fbrv016/Desktop/sexdet_auswertung_R/qPCRRohdaten/23_10_9_SEXDet_x-marker_data.xls	E11	female	HT1	adult	23Bue194HT1W	AL40057neu	UNKNOWN	24.5095	1
/Users/fbrv016/Desktop/sexdet_auswertung_R/qPCRRohdaten/23_10_9_SEXDet_x-marker_data.xls	E12	female	HT1	adult	23Bue194HT1W	AL40057neu	UNKNOWN	24.2355	1
/Users/fbrv016/Desktop/sexdet_auswertung_R/qPCRRohdaten/23_10_9_SEXDet_x-marker_data.xls	F1	female	HT1S	adult	23Bue146Ht1SWZhehao	VSSC	UNKNOWN	22.2611	1
/Users/fbrv016/Desktop/sexdet_auswertung_R/qPCRRohdaten/23_10_9_SEXDet_x-marker_data.xls	F2	female	HT1S	adult	23Bue146Ht1SWZhehao	VSSC	UNKNOWN	22.2275	1
/Users/fbrv016/Desktop/sexdet_auswertung_R/qPCRRohdaten/23_10_9_SEXDet_x-marker_data.xls	F3	female	HT1S	adult	23Bue146Ht1SWZhehao	VSSC	UNKNOWN	22.2221	1
/Users/fbrv016/Desktop/sexdet_auswertung_R/qPCRRohdaten/23_10_9_SEXDet_x-marker_data.xls	F4	female	HT1S	adult	23Bue146Ht1SWZhehao	SL4108_intron	UNKNOWN	21.4412	1
/Users/fbrv016/Desktop/sexdet_auswertung_R/qPCRRohdaten/23_10_9_SEXDet_x-marker_data.xls	F5	female	HT1S	adult	23Bue146Ht1SWZhehao	SL4108_intron	UNKNOWN	21.4678	1
/Users/fbrv016/Desktop/sexdet_auswertung_R/qPCRRohdaten/23_10_9_SEXDet_x-marker_data.xls	F6	female	HT1S	adult	23Bue146Ht1SWZhehao	SL4108_intron	UNKNOWN	21.4904	1
/Users/fbrv016/Desktop/sexdet_auswertung_R/qPCRRohdaten/23_10_9_SEXDet_x-marker_data.xls	F7	female	HT1S	adult	23Bue146Ht1SWZhehao	SL3442	UNKNOWN	21.5346	1
/Users/fbrv016/Desktop/sexdet_auswertung_R/qPCRRohdaten/23_10_9_SEXDet_x-marker_data.xls	F8	female	HT1S	adult	23Bue146Ht1SWZhehao	SL3442	UNKNOWN	21.5997	1
/Users/fbrv016/Desktop/sexdet_auswertung_R/qPCRRohdaten/23_10_9_SEXDet_x-marker_data.xls	F9	female	HT1S	adult	23Bue146Ht1SWZhehao	SL3442	UNKNOWN	21.6453	1
/Users/fbrv016/Desktop/sexdet_auswertung_R/qPCRRohdaten/23_10_9_SEXDet_x-marker_data.xls	F10	female	HT1S	adult	23Bue146Ht1SWZhehao	AL40057neu	UNKNOWN	24.4509	1
/Users/fbrv016/Desktop/sexdet_auswertung_R/qPCRRohdaten/23_10_9_SEXDet_x-marker_data.xls	F11	female	HT1S	adult	23Bue146Ht1SWZhehao	AL40057neu	UNKNOWN	24.616	1
/Users/fbrv016/Desktop/sexdet_auswertung_R/qPCRRohdaten/23_10_9_SEXDet_x-marker_data.xls	F12	female	HT1S	adult	23Bue146Ht1SWZhehao	AL40057neu	UNKNOWN	24.3421	1
/Users/fbrv016/Desktop/sexdet_auswertung_R/qPCRRohdaten/23_10_9_SEXDet_x-marker_data.xls	G1	female	HT2	adult	23BueHT2W	VSSC	REFERENCE	22.0662	1
/Users/fbrv016/Desktop/sexdet_auswertung_R/qPCRRohdaten/23_10_9_SEXDet_x-marker_data.xls	G2	female	HT2	adult	23BueHT2W	VSSC	REFERENCE	22.0309	1
/Users/fbrv016/Desktop/sexdet_auswertung_R/qPCRRohdaten/23_10_9_SEXDet_x-marker_data.xls	G3	female	HT2	adult	23BueHT2W	VSSC	REFERENCE	22.1149	1
/Users/fbrv016/Desktop/sexdet_auswertung_R/qPCRRohdaten/23_10_9_SEXDet_x-marker_data.xls	G4	female	HT2	adult	23BueHT2W	SL4108_intron	REFERENCE	21.2767	1
/Users/fbrv016/Desktop/sexdet_auswertung_R/qPCRRohdaten/23_10_9_SEXDet_x-marker_data.xls	G5	female	HT2	adult	23BueHT2W	SL4108_intron	REFERENCE	21.3236	1
/Users/fbrv016/Desktop/sexdet_auswertung_R/qPCRRohdaten/23_10_9_SEXDet_x-marker_data.xls	G6	female	HT2	adult	23BueHT2W	SL4108_intron	REFERENCE	21.3739	1
/Users/fbrv016/Desktop/sexdet_auswertung_R/qPCRRohdaten/23_10_9_SEXDet_x-marker_data.xls	G7	female	HT2	adult	23BueHT2W	SL3442	REFERENCE	21.4842	1
/Users/fbrv016/Desktop/sexdet_auswertung_R/qPCRRohdaten/23_10_9_SEXDet_x-marker_data.xls	G8	female	HT2	adult	23BueHT2W	SL3442	REFERENCE	21.4686	1
/Users/fbrv016/Desktop/sexdet_auswertung_R/qPCRRohdaten/23_10_9_SEXDet_x-marker_data.xls	G9	female	HT2	adult	23BueHT2W	SL3442	REFERENCE	21.5735	1
/Users/fbrv016/Desktop/sexdet_auswertung_R/qPCRRohdaten/23_10_9_SEXDet_x-marker_data.xls	G10	female	HT2	adult	23BueHT2W	AL40057neu	REFERENCE	24.4852	1
/Users/fbrv016/Desktop/sexdet_auswertung_R/qPCRRohdaten/23_10_9_SEXDet_x-marker_data.xls	G11	female	HT2	adult	23BueHT2W	AL40057neu	REFERENCE	24.5459	1
/Users/fbrv016/Desktop/sexdet_auswertung_R/qPCRRohdaten/23_10_9_SEXDet_x-marker_data.xls	G12	female	HT2	adult	23BueHT2W	AL40057neu	REFERENCE	24.3948	1
/Users/fbrv016/Desktop/sexdet_auswertung_R/qPCRRohdaten/23_8_21SEXDet_x-marker_data02.xls	A1	male	HT2	adult	23Bue129HT2_M_5ng	VSSC	UNKNOWN	22.8461	1
/Users/fbrv016/Desktop/sexdet_auswertung_R/qPCRRohdaten/23_8_21SEXDet_x-marker_data02.xls	A2	male	HT2	adult	23Bue129HT2_M_5ng	VSSC	UNKNOWN	22.8656	1
/Users/fbrv016/Desktop/sexdet_auswertung_R/qPCRRohdaten/23_8_21SEXDet_x-marker_data02.xls	A3	male	HT2	adult	23Bue129HT2_M_5ng	VSSC	UNKNOWN	22.8148	1
/Users/fbrv016/Desktop/sexdet_auswertung_R/qPCRRohdaten/23_8_21SEXDet_x-marker_data02.xls	A4	male	HT2	adult	23Bue129HT2_M_5ng	SL4108_intron	UNKNOWN	21.9632	1
/Users/fbrv016/Desktop/sexdet_auswertung_R/qPCRRohdaten/23_8_21SEXDet_x-marker_data02.xls	A5	male	HT2	adult	23Bue129HT2_M_5ng	SL4108_intron	UNKNOWN	21.9491	1
/Users/fbrv016/Desktop/sexdet_auswertung_R/qPCRRohdaten/23_8_21SEXDet_x-marker_data02.xls	A6	male	HT2	adult	23Bue129HT2_M_5ng	SL4108_intron	UNKNOWN	21.9719	1
/Users/fbrv016/Desktop/sexdet_auswertung_R/qPCRRohdaten/23_8_21SEXDet_x-marker_data02.xls	A7	male	HT2	adult	23Bue129HT2_M_5ng	SL3442	UNKNOWN	22.1731	1
/Users/fbrv016/Desktop/sexdet_auswertung_R/qPCRRohdaten/23_8_21SEXDet_x-marker_data02.xls	A8	male	HT2	adult	23Bue129HT2_M_5ng	SL3442	UNKNOWN	22.123	1
/Users/fbrv016/Desktop/sexdet_auswertung_R/qPCRRohdaten/23_8_21SEXDet_x-marker_data02.xls	A9	male	HT2	adult	23Bue129HT2_M_5ng	SL3442	UNKNOWN	22.2848	1
/Users/fbrv016/Desktop/sexdet_auswertung_R/qPCRRohdaten/23_8_21SEXDet_x-marker_data02.xls	A10	male	HT2	adult	23Bue129HT2_M_5ng	AL40057neu	UNKNOWN	23.9264	1
/Users/fbrv016/Desktop/sexdet_auswertung_R/qPCRRohdaten/23_8_21SEXDet_x-marker_data02.xls	A11	male	HT2	adult	23Bue129HT2_M_5ng	AL40057neu	UNKNOWN	23.936	1
/Users/fbrv016/Desktop/sexdet_auswertung_R/qPCRRohdaten/23_8_21SEXDet_x-marker_data02.xls	A12	male	HT2	adult	23Bue129HT2_M_5ng	AL40057neu	UNKNOWN	23.5387	1
/Users/fbrv016/Desktop/sexdet_auswertung_R/qPCRRohdaten/23_8_21SEXDet_x-marker_data02.xls	B1	female	HT2	adult	23Bue38_HT2W_5ng	VSSC	UNKNOWN	22.209	1
/Users/fbrv016/Desktop/sexdet_auswertung_R/qPCRRohdaten/23_8_21SEXDet_x-marker_data02.xls	B2	female	HT2	adult	23Bue38_HT2W_5ng	VSSC	UNKNOWN	22.1648	1
/Users/fbrv016/Desktop/sexdet_auswertung_R/qPCRRohdaten/23_8_21SEXDet_x-marker_data02.xls	B3	female	HT2	adult	23Bue38_HT2W_5ng	VSSC	UNKNOWN	22.2114	1
/Users/fbrv016/Desktop/sexdet_auswertung_R/qPCRRohdaten/23_8_21SEXDet_x-marker_data02.xls	B4	female	HT2	adult	23Bue38_HT2W_5ng	SL4108_intron	UNKNOWN	21.2074	1
/Users/fbrv016/Desktop/sexdet_auswertung_R/qPCRRohdaten/23_8_21SEXDet_x-marker_data02.xls	B5	female	HT2	adult	23Bue38_HT2W_5ng	SL4108_intron	UNKNOWN	21.2205	1
/Users/fbrv016/Desktop/sexdet_auswertung_R/qPCRRohdaten/23_8_21SEXDet_x-marker_data02.xls	B6	female	HT2	adult	23Bue38_HT2W_5ng	SL4108_intron	UNKNOWN	21.2021	1
/Users/fbrv016/Desktop/sexdet_auswertung_R/qPCRRohdaten/23_8_21SEXDet_x-marker_data02.xls	B7	female	HT2	adult	23Bue38_HT2W_5ng	SL3442	UNKNOWN	21.3018	1
/Users/fbrv016/Desktop/sexdet_auswertung_R/qPCRRohdaten/23_8_21SEXDet_x-marker_data02.xls	B8	female	HT2	adult	23Bue38_HT2W_5ng	SL3442	UNKNOWN	21.3365	1
/Users/fbrv016/Desktop/sexdet_auswertung_R/qPCRRohdaten/23_8_21SEXDet_x-marker_data02.xls	B9	female	HT2	adult	23Bue38_HT2W_5ng	SL3442	UNKNOWN	21.4573	1
/Users/fbrv016/Desktop/sexdet_auswertung_R/qPCRRohdaten/23_8_21SEXDet_x-marker_data02.xls	B10	female	HT2	adult	23Bue38_HT2W_5ng	AL40057neu	UNKNOWN	24.4425	1
/Users/fbrv016/Desktop/sexdet_auswertung_R/qPCRRohdaten/23_8_21SEXDet_x-marker_data02.xls	B11	female	HT2	adult	23Bue38_HT2W_5ng	AL40057neu	UNKNOWN	24.4487	1
/Users/fbrv016/Desktop/sexdet_auswertung_R/qPCRRohdaten/23_8_21SEXDet_x-marker_data02.xls	B12	female	HT2	adult	23Bue38_HT2W_5ng	AL40057neu	UNKNOWN	24.2668	1
/Users/fbrv016/Desktop/sexdet_auswertung_R/qPCRRohdaten/23_8_21SEXDet_x-marker_data02.xls	C1	female	HT1	adult	23Bue102_HT1W_5ng	VSSC	UNKNOWN	23.1467	1
/Users/fbrv016/Desktop/sexdet_auswertung_R/qPCRRohdaten/23_8_21SEXDet_x-marker_data02.xls	C2	female	HT1	adult	23Bue102_HT1W_5ng	VSSC	UNKNOWN	23.1526	1
/Users/fbrv016/Desktop/sexdet_auswertung_R/qPCRRohdaten/23_8_21SEXDet_x-marker_data02.xls	C3	female	HT1	adult	23Bue102_HT1W_5ng	VSSC	UNKNOWN	22.985	1
/Users/fbrv016/Desktop/sexdet_auswertung_R/qPCRRohdaten/23_8_21SEXDet_x-marker_data02.xls	C4	female	HT1	adult	23Bue102_HT1W_5ng	SL4108_intron	UNKNOWN	22.11	1
/Users/fbrv016/Desktop/sexdet_auswertung_R/qPCRRohdaten/23_8_21SEXDet_x-marker_data02.xls	C5	female	HT1	adult	23Bue102_HT1W_5ng	SL4108_intron	UNKNOWN	22.3769	1
/Users/fbrv016/Desktop/sexdet_auswertung_R/qPCRRohdaten/23_8_21SEXDet_x-marker_data02.xls	C6	female	HT1	adult	23Bue102_HT1W_5ng	SL4108_intron	UNKNOWN	22.3369	1
/Users/fbrv016/Desktop/sexdet_auswertung_R/qPCRRohdaten/23_8_21SEXDet_x-marker_data02.xls	C7	female	HT1	adult	23Bue102_HT1W_5ng	SL3442	UNKNOWN	22.3397	1
/Users/fbrv016/Desktop/sexdet_auswertung_R/qPCRRohdaten/23_8_21SEXDet_x-marker_data02.xls	C8	female	HT1	adult	23Bue102_HT1W_5ng	SL3442	UNKNOWN	22.3268	1
/Users/fbrv016/Desktop/sexdet_auswertung_R/qPCRRohdaten/23_8_21SEXDet_x-marker_data02.xls	C9	female	HT1	adult	23Bue102_HT1W_5ng	SL3442	UNKNOWN	22.4639	1
/Users/fbrv016/Desktop/sexdet_auswertung_R/qPCRRohdaten/23_8_21SEXDet_x-marker_data02.xls	C10	female	HT1	adult	23Bue102_HT1W_5ng	AL40057neu	UNKNOWN	24.3429	1
/Users/fbrv016/Desktop/sexdet_auswertung_R/qPCRRohdaten/23_8_21SEXDet_x-marker_data02.xls	C11	female	HT1	adult	23Bue102_HT1W_5ng	AL40057neu	UNKNOWN	24.5971	1
/Users/fbrv016/Desktop/sexdet_auswertung_R/qPCRRohdaten/23_8_21SEXDet_x-marker_data02.xls	C12	female	HT1	adult	23Bue102_HT1W_5ng	AL40057neu	UNKNOWN	24.6058	1
/Users/fbrv016/Desktop/sexdet_auswertung_R/qPCRRohdaten/23_8_21SEXDet_x-marker_data02.xls	D1	female	HT1	adult	23Bue233_HT1W_5ng	VSSC	UNKNOWN	21.846	1
/Users/fbrv016/Desktop/sexdet_auswertung_R/qPCRRohdaten/23_8_21SEXDet_x-marker_data02.xls	D2	female	HT1	adult	23Bue233_HT1W_5ng	VSSC	UNKNOWN	22.0978	1
/Users/fbrv016/Desktop/sexdet_auswertung_R/qPCRRohdaten/23_8_21SEXDet_x-marker_data02.xls	D3	female	HT1	adult	23Bue233_HT1W_5ng	VSSC	UNKNOWN	21.8883	1
/Users/fbrv016/Desktop/sexdet_auswertung_R/qPCRRohdaten/23_8_21SEXDet_x-marker_data02.xls	D4	female	HT1	adult	23Bue233_HT1W_5ng	SL4108_intron	UNKNOWN	21.004	1
/Users/fbrv016/Desktop/sexdet_auswertung_R/qPCRRohdaten/23_8_21SEXDet_x-marker_data02.xls	D5	female	HT1	adult	23Bue233_HT1W_5ng	SL4108_intron	UNKNOWN	21.1162	1
/Users/fbrv016/Desktop/sexdet_auswertung_R/qPCRRohdaten/23_8_21SEXDet_x-marker_data02.xls	D6	female	HT1	adult	23Bue233_HT1W_5ng	SL4108_intron	UNKNOWN	21.1384	1
/Users/fbrv016/Desktop/sexdet_auswertung_R/qPCRRohdaten/23_8_21SEXDet_x-marker_data02.xls	D7	female	HT1	adult	23Bue233_HT1W_5ng	SL3442	UNKNOWN	21.285	1
/Users/fbrv016/Desktop/sexdet_auswertung_R/qPCRRohdaten/23_8_21SEXDet_x-marker_data02.xls	D8	female	HT1	adult	23Bue233_HT1W_5ng	SL3442	UNKNOWN	21.3019	1
/Users/fbrv016/Desktop/sexdet_auswertung_R/qPCRRohdaten/23_8_21SEXDet_x-marker_data02.xls	D9	female	HT1	adult	23Bue233_HT1W_5ng	SL3442	UNKNOWN	21.5835	1
/Users/fbrv016/Desktop/sexdet_auswertung_R/qPCRRohdaten/23_8_21SEXDet_x-marker_data02.xls	D10	female	HT1	adult	23Bue233_HT1W_5ng	AL40057neu	UNKNOWN	24.5033	1
/Users/fbrv016/Desktop/sexdet_auswertung_R/qPCRRohdaten/23_8_21SEXDet_x-marker_data02.xls	D11	female	HT1	adult	23Bue233_HT1W_5ng	AL40057neu	UNKNOWN	24.378	1
/Users/fbrv016/Desktop/sexdet_auswertung_R/qPCRRohdaten/23_8_21SEXDet_x-marker_data02.xls	D12	female	HT1	adult	23Bue233_HT1W_5ng	AL40057neu	UNKNOWN	24.2253	1
/Users/fbrv016/Desktop/sexdet_auswertung_R/qPCRRohdaten/23_8_21SEXDet_x-marker_data02.xls	E1	female	HT1	adult	23Bue37_HT1W_5ng	VSSC	UNKNOWN	21.9506	1
/Users/fbrv016/Desktop/sexdet_auswertung_R/qPCRRohdaten/23_8_21SEXDet_x-marker_data02.xls	E2	female	HT1	adult	23Bue37_HT1W_5ng	VSSC	UNKNOWN	22.0931	1
/Users/fbrv016/Desktop/sexdet_auswertung_R/qPCRRohdaten/23_8_21SEXDet_x-marker_data02.xls	E3	female	HT1	adult	23Bue37_HT1W_5ng	VSSC	UNKNOWN	21.908	1
/Users/fbrv016/Desktop/sexdet_auswertung_R/qPCRRohdaten/23_8_21SEXDet_x-marker_data02.xls	E4	female	HT1	adult	23Bue37_HT1W_5ng	SL4108_intron	UNKNOWN	21.1626	1
/Users/fbrv016/Desktop/sexdet_auswertung_R/qPCRRohdaten/23_8_21SEXDet_x-marker_data02.xls	E5	female	HT1	adult	23Bue37_HT1W_5ng	SL4108_intron	UNKNOWN	21.2044	1
/Users/fbrv016/Desktop/sexdet_auswertung_R/qPCRRohdaten/23_8_21SEXDet_x-marker_data02.xls	E6	female	HT1	adult	23Bue37_HT1W_5ng	SL4108_intron	UNKNOWN	21.1823	1
/Users/fbrv016/Desktop/sexdet_auswertung_R/qPCRRohdaten/23_8_21SEXDet_x-marker_data02.xls	E7	female	HT1	adult	23Bue37_HT1W_5ng	SL3442	UNKNOWN	21.3531	1
/Users/fbrv016/Desktop/sexdet_auswertung_R/qPCRRohdaten/23_8_21SEXDet_x-marker_data02.xls	E8	female	HT1	adult	23Bue37_HT1W_5ng	SL3442	UNKNOWN	21.2907	1
/Users/fbrv016/Desktop/sexdet_auswertung_R/qPCRRohdaten/23_8_21SEXDet_x-marker_data02.xls	E9	female	HT1	adult	23Bue37_HT1W_5ng	SL3442	UNKNOWN	21.36	1
/Users/fbrv016/Desktop/sexdet_auswertung_R/qPCRRohdaten/23_8_21SEXDet_x-marker_data02.xls	E10	female	HT1	adult	23Bue37_HT1W_5ng	AL40057neu	UNKNOWN	24.5875	1
/Users/fbrv016/Desktop/sexdet_auswertung_R/qPCRRohdaten/23_8_21SEXDet_x-marker_data02.xls	E11	female	HT1	adult	23Bue37_HT1W_5ng	AL40057neu	UNKNOWN	24.5641	1
/Users/fbrv016/Desktop/sexdet_auswertung_R/qPCRRohdaten/23_8_21SEXDet_x-marker_data02.xls	E12	female	HT1	adult	23Bue37_HT1W_5ng	AL40057neu	UNKNOWN	24.429	1
/Users/fbrv016/Desktop/sexdet_auswertung_R/qPCRRohdaten/23_8_21SEXDet_x-marker_data02.xls	F1	female	HT2	adult	19Bue44_8_HT2F_5ng	VSSC	UNKNOWN	22.3945	1
/Users/fbrv016/Desktop/sexdet_auswertung_R/qPCRRohdaten/23_8_21SEXDet_x-marker_data02.xls	F2	female	HT2	adult	19Bue44_8_HT2F_5ng	VSSC	UNKNOWN	22.2458	1
/Users/fbrv016/Desktop/sexdet_auswertung_R/qPCRRohdaten/23_8_21SEXDet_x-marker_data02.xls	F3	female	HT2	adult	19Bue44_8_HT2F_5ng	VSSC	UNKNOWN	22.2809	1
/Users/fbrv016/Desktop/sexdet_auswertung_R/qPCRRohdaten/23_8_21SEXDet_x-marker_data02.xls	F4	female	HT2	adult	19Bue44_8_HT2F_5ng	SL4108_intron	UNKNOWN	21.2251	1
/Users/fbrv016/Desktop/sexdet_auswertung_R/qPCRRohdaten/23_8_21SEXDet_x-marker_data02.xls	F5	female	HT2	adult	19Bue44_8_HT2F_5ng	SL4108_intron	UNKNOWN	21.2008	1
/Users/fbrv016/Desktop/sexdet_auswertung_R/qPCRRohdaten/23_8_21SEXDet_x-marker_data02.xls	F6	female	HT2	adult	19Bue44_8_HT2F_5ng	SL4108_intron	UNKNOWN	21.1502	1
/Users/fbrv016/Desktop/sexdet_auswertung_R/qPCRRohdaten/23_8_21SEXDet_x-marker_data02.xls	F7	female	HT2	adult	19Bue44_8_HT2F_5ng	SL3442	UNKNOWN	21.5154	1
/Users/fbrv016/Desktop/sexdet_auswertung_R/qPCRRohdaten/23_8_21SEXDet_x-marker_data02.xls	F8	female	HT2	adult	19Bue44_8_HT2F_5ng	SL3442	UNKNOWN	21.4972	1
/Users/fbrv016/Desktop/sexdet_auswertung_R/qPCRRohdaten/23_8_21SEXDet_x-marker_data02.xls	F9	female	HT2	adult	19Bue44_8_HT2F_5ng	SL3442	UNKNOWN	21.5522	1
/Users/fbrv016/Desktop/sexdet_auswertung_R/qPCRRohdaten/23_8_21SEXDet_x-marker_data02.xls	F10	female	HT2	adult	19Bue44_8_HT2F_5ng	AL40057neu	UNKNOWN	24.6599	1
/Users/fbrv016/Desktop/sexdet_auswertung_R/qPCRRohdaten/23_8_21SEXDet_x-marker_data02.xls	F11	female	HT2	adult	19Bue44_8_HT2F_5ng	AL40057neu	UNKNOWN	24.5038	1
/Users/fbrv016/Desktop/sexdet_auswertung_R/qPCRRohdaten/23_8_21SEXDet_x-marker_data02.xls	F12	female	HT2	adult	19Bue44_8_HT2F_5ng	AL40057neu	UNKNOWN	24.5056	1
/Users/fbrv016/Desktop/sexdet_auswertung_R/qPCRRohdaten/23_8_21SEXDet_x-marker_data02.xls	G1	female	HT2	adult	19Sp32W_5ng	VSSC	REFERENCE	21.8293	1
/Users/fbrv016/Desktop/sexdet_auswertung_R/qPCRRohdaten/23_8_21SEXDet_x-marker_data02.xls	G2	female	HT2	adult	19Sp32W_5ng	VSSC	REFERENCE	21.8208	1
/Users/fbrv016/Desktop/sexdet_auswertung_R/qPCRRohdaten/23_8_21SEXDet_x-marker_data02.xls	G3	female	HT2	adult	19Sp32W_5ng	VSSC	REFERENCE	21.8008	1
/Users/fbrv016/Desktop/sexdet_auswertung_R/qPCRRohdaten/23_8_21SEXDet_x-marker_data02.xls	G4	female	HT2	adult	19Sp32W_5ng	SL4108_intron	REFERENCE	20.8397	1
/Users/fbrv016/Desktop/sexdet_auswertung_R/qPCRRohdaten/23_8_21SEXDet_x-marker_data02.xls	G5	female	HT2	adult	19Sp32W_5ng	SL4108_intron	REFERENCE	20.8757	1
/Users/fbrv016/Desktop/sexdet_auswertung_R/qPCRRohdaten/23_8_21SEXDet_x-marker_data02.xls	G6	female	HT2	adult	19Sp32W_5ng	SL4108_intron	REFERENCE	20.8625	1
/Users/fbrv016/Desktop/sexdet_auswertung_R/qPCRRohdaten/23_8_21SEXDet_x-marker_data02.xls	G7	female	HT2	adult	19Sp32W_5ng	SL3442	REFERENCE	21.1784	1
/Users/fbrv016/Desktop/sexdet_auswertung_R/qPCRRohdaten/23_8_21SEXDet_x-marker_data02.xls	G8	female	HT2	adult	19Sp32W_5ng	SL3442	REFERENCE	21.1619	1
/Users/fbrv016/Desktop/sexdet_auswertung_R/qPCRRohdaten/23_8_21SEXDet_x-marker_data02.xls	G9	female	HT2	adult	19Sp32W_5ng	SL3442	REFERENCE	21.2075	1
/Users/fbrv016/Desktop/sexdet_auswertung_R/qPCRRohdaten/23_8_21SEXDet_x-marker_data02.xls	G10	female	HT2	adult	19Sp32W_5ng	AL40057neu	REFERENCE	24.2906	1
/Users/fbrv016/Desktop/sexdet_auswertung_R/qPCRRohdaten/23_8_21SEXDet_x-marker_data02.xls	G11	female	HT2	adult	19Sp32W_5ng	AL40057neu	REFERENCE	24.3022	1
/Users/fbrv016/Desktop/sexdet_auswertung_R/qPCRRohdaten/23_8_21SEXDet_x-marker_data02.xls	G12	female	HT2	adult	19Sp32W_5ng	AL40057neu	REFERENCE	24.1425	1
/Users/fbrv016/Desktop/sexdet_auswertung_R/qPCRRohdaten/23_8_22_2SEXDet_x-marker_data_02.xls	A1	female	HT1	adult	23Bue52_HT1W_5ng	VSSC	UNKNOWN	24.443	2
/Users/fbrv016/Desktop/sexdet_auswertung_R/qPCRRohdaten/23_8_22_2SEXDet_x-marker_data_02.xls	A2	female	HT1	adult	23Bue52_HT1W_5ng	VSSC	UNKNOWN	24.3755	2
/Users/fbrv016/Desktop/sexdet_auswertung_R/qPCRRohdaten/23_8_22_2SEXDet_x-marker_data_02.xls	A3	female	HT1	adult	23Bue52_HT1W_5ng	VSSC	UNKNOWN	24.3829	2
/Users/fbrv016/Desktop/sexdet_auswertung_R/qPCRRohdaten/23_8_22_2SEXDet_x-marker_data_02.xls	A4	female	HT1	adult	23Bue52_HT1W_5ng	SL4108_intron	UNKNOWN	21.3175	2
/Users/fbrv016/Desktop/sexdet_auswertung_R/qPCRRohdaten/23_8_22_2SEXDet_x-marker_data_02.xls	A5	female	HT1	adult	23Bue52_HT1W_5ng	SL4108_intron	UNKNOWN	21.294	2
/Users/fbrv016/Desktop/sexdet_auswertung_R/qPCRRohdaten/23_8_22_2SEXDet_x-marker_data_02.xls	A6	female	HT1	adult	23Bue52_HT1W_5ng	SL4108_intron	UNKNOWN	21.2513	2
/Users/fbrv016/Desktop/sexdet_auswertung_R/qPCRRohdaten/23_8_22_2SEXDet_x-marker_data_02.xls	A7	female	HT1	adult	23Bue52_HT1W_5ng	SL3442	UNKNOWN	21.6356	2
/Users/fbrv016/Desktop/sexdet_auswertung_R/qPCRRohdaten/23_8_22_2SEXDet_x-marker_data_02.xls	A8	female	HT1	adult	23Bue52_HT1W_5ng	SL3442	UNKNOWN	21.6936	2
/Users/fbrv016/Desktop/sexdet_auswertung_R/qPCRRohdaten/23_8_22_2SEXDet_x-marker_data_02.xls	A9	female	HT1	adult	23Bue52_HT1W_5ng	SL3442	UNKNOWN	21.5749	2
/Users/fbrv016/Desktop/sexdet_auswertung_R/qPCRRohdaten/23_8_22_2SEXDet_x-marker_data_02.xls	A10	female	HT1	adult	23Bue52_HT1W_5ng	AL40057neu	UNKNOWN	24.3353	2
/Users/fbrv016/Desktop/sexdet_auswertung_R/qPCRRohdaten/23_8_22_2SEXDet_x-marker_data_02.xls	A11	female	HT1	adult	23Bue52_HT1W_5ng	AL40057neu	UNKNOWN	24.2029	2
/Users/fbrv016/Desktop/sexdet_auswertung_R/qPCRRohdaten/23_8_22_2SEXDet_x-marker_data_02.xls	A12	female	HT1	adult	23Bue52_HT1W_5ng	AL40057neu	UNKNOWN	23.758	2
/Users/fbrv016/Desktop/sexdet_auswertung_R/qPCRRohdaten/23_8_22_2SEXDet_x-marker_data_02.xls	B1	female	HT1	adult	23Bue64HT1W_5ng	VSSC	UNKNOWN	24.2638	2
/Users/fbrv016/Desktop/sexdet_auswertung_R/qPCRRohdaten/23_8_22_2SEXDet_x-marker_data_02.xls	B2	female	HT1	adult	23Bue64HT1W_5ng	VSSC	UNKNOWN	24.2641	2
/Users/fbrv016/Desktop/sexdet_auswertung_R/qPCRRohdaten/23_8_22_2SEXDet_x-marker_data_02.xls	B3	female	HT1	adult	23Bue64HT1W_5ng	VSSC	UNKNOWN	24.2935	2
/Users/fbrv016/Desktop/sexdet_auswertung_R/qPCRRohdaten/23_8_22_2SEXDet_x-marker_data_02.xls	B4	female	HT1	adult	23Bue64HT1W_5ng	SL4108_intron	UNKNOWN	21.2059	2
/Users/fbrv016/Desktop/sexdet_auswertung_R/qPCRRohdaten/23_8_22_2SEXDet_x-marker_data_02.xls	B5	female	HT1	adult	23Bue64HT1W_5ng	SL4108_intron	UNKNOWN	21.2524	2
/Users/fbrv016/Desktop/sexdet_auswertung_R/qPCRRohdaten/23_8_22_2SEXDet_x-marker_data_02.xls	B6	female	HT1	adult	23Bue64HT1W_5ng	SL4108_intron	UNKNOWN	21.2484	2
/Users/fbrv016/Desktop/sexdet_auswertung_R/qPCRRohdaten/23_8_22_2SEXDet_x-marker_data_02.xls	B7	female	HT1	adult	23Bue64HT1W_5ng	SL3442	UNKNOWN	21.526	2
/Users/fbrv016/Desktop/sexdet_auswertung_R/qPCRRohdaten/23_8_22_2SEXDet_x-marker_data_02.xls	B8	female	HT1	adult	23Bue64HT1W_5ng	SL3442	UNKNOWN	21.5681	2
/Users/fbrv016/Desktop/sexdet_auswertung_R/qPCRRohdaten/23_8_22_2SEXDet_x-marker_data_02.xls	B9	female	HT1	adult	23Bue64HT1W_5ng	SL3442	UNKNOWN	21.6171	2
/Users/fbrv016/Desktop/sexdet_auswertung_R/qPCRRohdaten/23_8_22_2SEXDet_x-marker_data_02.xls	B10	female	HT1	adult	23Bue64HT1W_5ng	AL40057neu	UNKNOWN	24.546	2
/Users/fbrv016/Desktop/sexdet_auswertung_R/qPCRRohdaten/23_8_22_2SEXDet_x-marker_data_02.xls	B11	female	HT1	adult	23Bue64HT1W_5ng	AL40057neu	UNKNOWN	24.5979	2
/Users/fbrv016/Desktop/sexdet_auswertung_R/qPCRRohdaten/23_8_22_2SEXDet_x-marker_data_02.xls	B12	female	HT1	adult	23Bue64HT1W_5ng	AL40057neu	UNKNOWN	24.3911	2
/Users/fbrv016/Desktop/sexdet_auswertung_R/qPCRRohdaten/23_8_22_2SEXDet_x-marker_data_02.xls	C1	female	HT1	adult	23Bue63_HT1W_5ng	VSSC	UNKNOWN	24.4297	2
/Users/fbrv016/Desktop/sexdet_auswertung_R/qPCRRohdaten/23_8_22_2SEXDet_x-marker_data_02.xls	C2	female	HT1	adult	23Bue63_HT1W_5ng	VSSC	UNKNOWN	24.4706	2
/Users/fbrv016/Desktop/sexdet_auswertung_R/qPCRRohdaten/23_8_22_2SEXDet_x-marker_data_02.xls	C3	female	HT1	adult	23Bue63_HT1W_5ng	VSSC	UNKNOWN	24.4621	2
/Users/fbrv016/Desktop/sexdet_auswertung_R/qPCRRohdaten/23_8_22_2SEXDet_x-marker_data_02.xls	C4	female	HT1	adult	23Bue63_HT1W_5ng	SL4108_intron	UNKNOWN	21.3238	2
/Users/fbrv016/Desktop/sexdet_auswertung_R/qPCRRohdaten/23_8_22_2SEXDet_x-marker_data_02.xls	C5	female	HT1	adult	23Bue63_HT1W_5ng	SL4108_intron	UNKNOWN	21.3128	2
/Users/fbrv016/Desktop/sexdet_auswertung_R/qPCRRohdaten/23_8_22_2SEXDet_x-marker_data_02.xls	C6	female	HT1	adult	23Bue63_HT1W_5ng	SL4108_intron	UNKNOWN	21.2938	2
/Users/fbrv016/Desktop/sexdet_auswertung_R/qPCRRohdaten/23_8_22_2SEXDet_x-marker_data_02.xls	C7	female	HT1	adult	23Bue63_HT1W_5ng	SL3442	UNKNOWN	21.6259	2
/Users/fbrv016/Desktop/sexdet_auswertung_R/qPCRRohdaten/23_8_22_2SEXDet_x-marker_data_02.xls	C8	female	HT1	adult	23Bue63_HT1W_5ng	SL3442	UNKNOWN	21.6501	2
/Users/fbrv016/Desktop/sexdet_auswertung_R/qPCRRohdaten/23_8_22_2SEXDet_x-marker_data_02.xls	C9	female	HT1	adult	23Bue63_HT1W_5ng	SL3442	UNKNOWN	21.5778	2
/Users/fbrv016/Desktop/sexdet_auswertung_R/qPCRRohdaten/23_8_22_2SEXDet_x-marker_data_02.xls	C10	female	HT1	adult	23Bue63_HT1W_5ng	AL40057neu	UNKNOWN	24.8132	2
/Users/fbrv016/Desktop/sexdet_auswertung_R/qPCRRohdaten/23_8_22_2SEXDet_x-marker_data_02.xls	C11	female	HT1	adult	23Bue63_HT1W_5ng	AL40057neu	UNKNOWN	24.7733	2
/Users/fbrv016/Desktop/sexdet_auswertung_R/qPCRRohdaten/23_8_22_2SEXDet_x-marker_data_02.xls	C12	female	HT1	adult	23Bue63_HT1W_5ng	AL40057neu	UNKNOWN	24.5235	2
/Users/fbrv016/Desktop/sexdet_auswertung_R/qPCRRohdaten/23_8_22_2SEXDet_x-marker_data_02.xls	D1	female	HT1	adult	23Bue234_HT1W_5ng	VSSC	UNKNOWN	27.3533	2
/Users/fbrv016/Desktop/sexdet_auswertung_R/qPCRRohdaten/23_8_22_2SEXDet_x-marker_data_02.xls	D2	female	HT1	adult	23Bue234_HT1W_5ng	VSSC	UNKNOWN	27.2115	2
/Users/fbrv016/Desktop/sexdet_auswertung_R/qPCRRohdaten/23_8_22_2SEXDet_x-marker_data_02.xls	D3	female	HT1	adult	23Bue234_HT1W_5ng	VSSC	UNKNOWN	27.8419	2
/Users/fbrv016/Desktop/sexdet_auswertung_R/qPCRRohdaten/23_8_22_2SEXDet_x-marker_data_02.xls	D4	female	HT1	adult	23Bue234_HT1W_5ng	SL4108_intron	UNKNOWN	21.8578	2
/Users/fbrv016/Desktop/sexdet_auswertung_R/qPCRRohdaten/23_8_22_2SEXDet_x-marker_data_02.xls	D5	female	HT1	adult	23Bue234_HT1W_5ng	SL4108_intron	UNKNOWN	21.894	2
/Users/fbrv016/Desktop/sexdet_auswertung_R/qPCRRohdaten/23_8_22_2SEXDet_x-marker_data_02.xls	D6	female	HT1	adult	23Bue234_HT1W_5ng	SL4108_intron	UNKNOWN	21.9609	2
/Users/fbrv016/Desktop/sexdet_auswertung_R/qPCRRohdaten/23_8_22_2SEXDet_x-marker_data_02.xls	D7	female	HT1	adult	23Bue234_HT1W_5ng	SL3442	UNKNOWN	21.926	2
/Users/fbrv016/Desktop/sexdet_auswertung_R/qPCRRohdaten/23_8_22_2SEXDet_x-marker_data_02.xls	D8	female	HT1	adult	23Bue234_HT1W_5ng	SL3442	UNKNOWN	21.8703	2
/Users/fbrv016/Desktop/sexdet_auswertung_R/qPCRRohdaten/23_8_22_2SEXDet_x-marker_data_02.xls	D9	female	HT1	adult	23Bue234_HT1W_5ng	SL3442	UNKNOWN	21.7588	2
/Users/fbrv016/Desktop/sexdet_auswertung_R/qPCRRohdaten/23_8_22_2SEXDet_x-marker_data_02.xls	E4	female	HT1	adult	23Bue102_HT1W_5ng	SL4108_intron	UNKNOWN	22.1368	2
/Users/fbrv016/Desktop/sexdet_auswertung_R/qPCRRohdaten/23_8_22_2SEXDet_x-marker_data_02.xls	E5	female	HT1	adult	23Bue102_HT1W_5ng	SL4108_intron	UNKNOWN	22.1258	2
/Users/fbrv016/Desktop/sexdet_auswertung_R/qPCRRohdaten/23_8_22_2SEXDet_x-marker_data_02.xls	E6	female	HT1	adult	23Bue102_HT1W_5ng	SL4108_intron	UNKNOWN	21.9892	2
/Users/fbrv016/Desktop/sexdet_auswertung_R/qPCRRohdaten/23_8_22_2SEXDet_x-marker_data_02.xls	E7	female	HT1	adult	23Bue102_HT1W_5ng	SL3442	UNKNOWN	22.4646	2
/Users/fbrv016/Desktop/sexdet_auswertung_R/qPCRRohdaten/23_8_22_2SEXDet_x-marker_data_02.xls	E8	female	HT1	adult	23Bue102_HT1W_5ng	SL3442	UNKNOWN	22.4656	2
/Users/fbrv016/Desktop/sexdet_auswertung_R/qPCRRohdaten/23_8_22_2SEXDet_x-marker_data_02.xls	E9	female	HT1	adult	23Bue102_HT1W_5ng	SL3442	UNKNOWN	22.3807	2
/Users/fbrv016/Desktop/sexdet_auswertung_R/qPCRRohdaten/23_8_22_2SEXDet_x-marker_data_02.xls	E10	female	HT1	adult	23Bue102_HT1W_5ng	AL40057neu	UNKNOWN	24.6596	2
/Users/fbrv016/Desktop/sexdet_auswertung_R/qPCRRohdaten/23_8_22_2SEXDet_x-marker_data_02.xls	E11	female	HT1	adult	23Bue102_HT1W_5ng	AL40057neu	UNKNOWN	24.6856	2
/Users/fbrv016/Desktop/sexdet_auswertung_R/qPCRRohdaten/23_8_22_2SEXDet_x-marker_data_02.xls	E12	female	HT1	adult	23Bue102_HT1W_5ng	AL40057neu	UNKNOWN	24.4082	2
/Users/fbrv016/Desktop/sexdet_auswertung_R/qPCRRohdaten/23_8_22_2SEXDet_x-marker_data_02.xls	F1	male	HT2	adult	23Bue143_HT2M_5ng	VSSC	UNKNOWN	25.375	2
/Users/fbrv016/Desktop/sexdet_auswertung_R/qPCRRohdaten/23_8_22_2SEXDet_x-marker_data_02.xls	F2	male	HT2	adult	23Bue143_HT2M_5ng	VSSC	UNKNOWN	25.3516	2
/Users/fbrv016/Desktop/sexdet_auswertung_R/qPCRRohdaten/23_8_22_2SEXDet_x-marker_data_02.xls	F3	male	HT2	adult	23Bue143_HT2M_5ng	VSSC	UNKNOWN	25.2894	2
/Users/fbrv016/Desktop/sexdet_auswertung_R/qPCRRohdaten/23_8_22_2SEXDet_x-marker_data_02.xls	F7	male	HT2	adult	23Bue143_HT2M_5ng	SL3442	UNKNOWN	23.0776	2
/Users/fbrv016/Desktop/sexdet_auswertung_R/qPCRRohdaten/23_8_22_2SEXDet_x-marker_data_02.xls	F8	male	HT2	adult	23Bue143_HT2M_5ng	SL3442	UNKNOWN	23.5803	2
/Users/fbrv016/Desktop/sexdet_auswertung_R/qPCRRohdaten/23_8_22_2SEXDet_x-marker_data_02.xls	F9	male	HT2	adult	23Bue143_HT2M_5ng	SL3442	UNKNOWN	23.1628	2
/Users/fbrv016/Desktop/sexdet_auswertung_R/qPCRRohdaten/23_8_22_2SEXDet_x-marker_data_02.xls	F10	male	HT2	adult	23Bue143_HT2M_5ng	AL40057neu	UNKNOWN	24.6203	2
/Users/fbrv016/Desktop/sexdet_auswertung_R/qPCRRohdaten/23_8_22_2SEXDet_x-marker_data_02.xls	F11	male	HT2	adult	23Bue143_HT2M_5ng	AL40057neu	UNKNOWN	24.7025	2
/Users/fbrv016/Desktop/sexdet_auswertung_R/qPCRRohdaten/23_8_22_2SEXDet_x-marker_data_02.xls	F12	male	HT2	adult	23Bue143_HT2M_5ng	AL40057neu	UNKNOWN	24.3793	2
/Users/fbrv016/Desktop/sexdet_auswertung_R/qPCRRohdaten/23_8_22_2SEXDet_x-marker_data_02.xls	G1	female	HT2	adult	19Sp32W_5ng	VSSC	REFERENCE	24.2241	2
/Users/fbrv016/Desktop/sexdet_auswertung_R/qPCRRohdaten/23_8_22_2SEXDet_x-marker_data_02.xls	G2	female	HT2	adult	19Sp32W_5ng	VSSC	REFERENCE	24.2161	2
/Users/fbrv016/Desktop/sexdet_auswertung_R/qPCRRohdaten/23_8_22_2SEXDet_x-marker_data_02.xls	G3	female	HT2	adult	19Sp32W_5ng	VSSC	REFERENCE	24.185	2
/Users/fbrv016/Desktop/sexdet_auswertung_R/qPCRRohdaten/23_8_22_2SEXDet_x-marker_data_02.xls	G4	female	HT2	adult	19Sp32W_5ng	SL4108_intron	REFERENCE	20.9311	2
/Users/fbrv016/Desktop/sexdet_auswertung_R/qPCRRohdaten/23_8_22_2SEXDet_x-marker_data_02.xls	G5	female	HT2	adult	19Sp32W_5ng	SL4108_intron	REFERENCE	20.919	2
/Users/fbrv016/Desktop/sexdet_auswertung_R/qPCRRohdaten/23_8_22_2SEXDet_x-marker_data_02.xls	G6	female	HT2	adult	19Sp32W_5ng	SL4108_intron	REFERENCE	21.0056	2
/Users/fbrv016/Desktop/sexdet_auswertung_R/qPCRRohdaten/23_8_22_2SEXDet_x-marker_data_02.xls	G7	female	HT2	adult	19Sp32W_5ng	SL3442	REFERENCE	21.2561	2
/Users/fbrv016/Desktop/sexdet_auswertung_R/qPCRRohdaten/23_8_22_2SEXDet_x-marker_data_02.xls	G8	female	HT2	adult	19Sp32W_5ng	SL3442	REFERENCE	21.3698	2
/Users/fbrv016/Desktop/sexdet_auswertung_R/qPCRRohdaten/23_8_22_2SEXDet_x-marker_data_02.xls	G9	female	HT2	adult	19Sp32W_5ng	SL3442	REFERENCE	21.2612	2
/Users/fbrv016/Desktop/sexdet_auswertung_R/qPCRRohdaten/23_8_22_2SEXDet_x-marker_data_02.xls	G10	female	HT2	adult	19Sp32W_5ng	AL40057neu	REFERENCE	24.4359	2
/Users/fbrv016/Desktop/sexdet_auswertung_R/qPCRRohdaten/23_8_22_2SEXDet_x-marker_data_02.xls	G11	female	HT2	adult	19Sp32W_5ng	AL40057neu	REFERENCE	24.5245	2
/Users/fbrv016/Desktop/sexdet_auswertung_R/qPCRRohdaten/23_8_22_2SEXDet_x-marker_data_02.xls	G12	female	HT2	adult	19Sp32W_5ng	AL40057neu	REFERENCE	24.2163	2
/Users/fbrv016/Desktop/sexdet_auswertung_R/qPCRRohdaten/23_8_22_SEXDet_x-marker_data02neu.xls	A1	female	HT1	adult	23Bue52_HT1W_5ng	VSSC	UNKNOWN	22.0972	1
/Users/fbrv016/Desktop/sexdet_auswertung_R/qPCRRohdaten/23_8_22_SEXDet_x-marker_data02neu.xls	A2	female	HT1	adult	23Bue52_HT1W_5ng	VSSC	UNKNOWN	22.0404	1
/Users/fbrv016/Desktop/sexdet_auswertung_R/qPCRRohdaten/23_8_22_SEXDet_x-marker_data02neu.xls	A3	female	HT1	adult	23Bue52_HT1W_5ng	VSSC	UNKNOWN	21.9759	1
/Users/fbrv016/Desktop/sexdet_auswertung_R/qPCRRohdaten/23_8_22_SEXDet_x-marker_data02neu.xls	A4	female	HT1	adult	23Bue52_HT1W_5ng	SL4108_intron	UNKNOWN	21.3175	1
/Users/fbrv016/Desktop/sexdet_auswertung_R/qPCRRohdaten/23_8_22_SEXDet_x-marker_data02neu.xls	A5	female	HT1	adult	23Bue52_HT1W_5ng	SL4108_intron	UNKNOWN	21.294	1
/Users/fbrv016/Desktop/sexdet_auswertung_R/qPCRRohdaten/23_8_22_SEXDet_x-marker_data02neu.xls	A6	female	HT1	adult	23Bue52_HT1W_5ng	SL4108_intron	UNKNOWN	21.2513	1
/Users/fbrv016/Desktop/sexdet_auswertung_R/qPCRRohdaten/23_8_22_SEXDet_x-marker_data02neu.xls	A7	female	HT1	adult	23Bue52_HT1W_5ng	SL3442	UNKNOWN	21.6356	1
/Users/fbrv016/Desktop/sexdet_auswertung_R/qPCRRohdaten/23_8_22_SEXDet_x-marker_data02neu.xls	A8	female	HT1	adult	23Bue52_HT1W_5ng	SL3442	UNKNOWN	21.6936	1
/Users/fbrv016/Desktop/sexdet_auswertung_R/qPCRRohdaten/23_8_22_SEXDet_x-marker_data02neu.xls	A9	female	HT1	adult	23Bue52_HT1W_5ng	SL3442	UNKNOWN	21.5749	1
/Users/fbrv016/Desktop/sexdet_auswertung_R/qPCRRohdaten/23_8_22_SEXDet_x-marker_data02neu.xls	A10	female	HT1	adult	23Bue52_HT1W_5ng	AL40057neu	UNKNOWN	24.3353	1
/Users/fbrv016/Desktop/sexdet_auswertung_R/qPCRRohdaten/23_8_22_SEXDet_x-marker_data02neu.xls	A11	female	HT1	adult	23Bue52_HT1W_5ng	AL40057neu	UNKNOWN	24.2029	1
/Users/fbrv016/Desktop/sexdet_auswertung_R/qPCRRohdaten/23_8_22_SEXDet_x-marker_data02neu.xls	A12	female	HT1	adult	23Bue52_HT1W_5ng	AL40057neu	UNKNOWN	23.758	1
/Users/fbrv016/Desktop/sexdet_auswertung_R/qPCRRohdaten/23_8_22_SEXDet_x-marker_data02neu.xls	B1	female	HT1	adult	23Bue64HT1W_5ng	VSSC	UNKNOWN	21.9145	1
/Users/fbrv016/Desktop/sexdet_auswertung_R/qPCRRohdaten/23_8_22_SEXDet_x-marker_data02neu.xls	B2	female	HT1	adult	23Bue64HT1W_5ng	VSSC	UNKNOWN	21.8549	1
/Users/fbrv016/Desktop/sexdet_auswertung_R/qPCRRohdaten/23_8_22_SEXDet_x-marker_data02neu.xls	B3	female	HT1	adult	23Bue64HT1W_5ng	VSSC	UNKNOWN	21.8911	1
/Users/fbrv016/Desktop/sexdet_auswertung_R/qPCRRohdaten/23_8_22_SEXDet_x-marker_data02neu.xls	B4	female	HT1	adult	23Bue64HT1W_5ng	SL4108_intron	UNKNOWN	21.2059	1
/Users/fbrv016/Desktop/sexdet_auswertung_R/qPCRRohdaten/23_8_22_SEXDet_x-marker_data02neu.xls	B5	female	HT1	adult	23Bue64HT1W_5ng	SL4108_intron	UNKNOWN	21.2524	1
/Users/fbrv016/Desktop/sexdet_auswertung_R/qPCRRohdaten/23_8_22_SEXDet_x-marker_data02neu.xls	B6	female	HT1	adult	23Bue64HT1W_5ng	SL4108_intron	UNKNOWN	21.2484	1
/Users/fbrv016/Desktop/sexdet_auswertung_R/qPCRRohdaten/23_8_22_SEXDet_x-marker_data02neu.xls	B7	female	HT1	adult	23Bue64HT1W_5ng	SL3442	UNKNOWN	21.526	1
/Users/fbrv016/Desktop/sexdet_auswertung_R/qPCRRohdaten/23_8_22_SEXDet_x-marker_data02neu.xls	B8	female	HT1	adult	23Bue64HT1W_5ng	SL3442	UNKNOWN	21.5681	1
/Users/fbrv016/Desktop/sexdet_auswertung_R/qPCRRohdaten/23_8_22_SEXDet_x-marker_data02neu.xls	B9	female	HT1	adult	23Bue64HT1W_5ng	SL3442	UNKNOWN	21.6171	1
/Users/fbrv016/Desktop/sexdet_auswertung_R/qPCRRohdaten/23_8_22_SEXDet_x-marker_data02neu.xls	B10	female	HT1	adult	23Bue64HT1W_5ng	AL40057neu	UNKNOWN	24.546	1
/Users/fbrv016/Desktop/sexdet_auswertung_R/qPCRRohdaten/23_8_22_SEXDet_x-marker_data02neu.xls	B11	female	HT1	adult	23Bue64HT1W_5ng	AL40057neu	UNKNOWN	24.5979	1
/Users/fbrv016/Desktop/sexdet_auswertung_R/qPCRRohdaten/23_8_22_SEXDet_x-marker_data02neu.xls	B12	female	HT1	adult	23Bue64HT1W_5ng	AL40057neu	UNKNOWN	24.3911	1
/Users/fbrv016/Desktop/sexdet_auswertung_R/qPCRRohdaten/23_8_22_SEXDet_x-marker_data02neu.xls	C1	female	HT1	adult	23Bue63_HT1W_5ng	VSSC	UNKNOWN	22.1171	1
/Users/fbrv016/Desktop/sexdet_auswertung_R/qPCRRohdaten/23_8_22_SEXDet_x-marker_data02neu.xls	C2	female	HT1	adult	23Bue63_HT1W_5ng	VSSC	UNKNOWN	22.0914	1
/Users/fbrv016/Desktop/sexdet_auswertung_R/qPCRRohdaten/23_8_22_SEXDet_x-marker_data02neu.xls	C3	female	HT1	adult	23Bue63_HT1W_5ng	VSSC	UNKNOWN	22.097	1
/Users/fbrv016/Desktop/sexdet_auswertung_R/qPCRRohdaten/23_8_22_SEXDet_x-marker_data02neu.xls	C4	female	HT1	adult	23Bue63_HT1W_5ng	SL4108_intron	UNKNOWN	21.3238	1
/Users/fbrv016/Desktop/sexdet_auswertung_R/qPCRRohdaten/23_8_22_SEXDet_x-marker_data02neu.xls	C5	female	HT1	adult	23Bue63_HT1W_5ng	SL4108_intron	UNKNOWN	21.3128	1
/Users/fbrv016/Desktop/sexdet_auswertung_R/qPCRRohdaten/23_8_22_SEXDet_x-marker_data02neu.xls	C6	female	HT1	adult	23Bue63_HT1W_5ng	SL4108_intron	UNKNOWN	21.2938	1
/Users/fbrv016/Desktop/sexdet_auswertung_R/qPCRRohdaten/23_8_22_SEXDet_x-marker_data02neu.xls	C7	female	HT1	adult	23Bue63_HT1W_5ng	SL3442	UNKNOWN	21.6259	1
/Users/fbrv016/Desktop/sexdet_auswertung_R/qPCRRohdaten/23_8_22_SEXDet_x-marker_data02neu.xls	C8	female	HT1	adult	23Bue63_HT1W_5ng	SL3442	UNKNOWN	21.6501	1
/Users/fbrv016/Desktop/sexdet_auswertung_R/qPCRRohdaten/23_8_22_SEXDet_x-marker_data02neu.xls	C9	female	HT1	adult	23Bue63_HT1W_5ng	SL3442	UNKNOWN	21.5778	1
/Users/fbrv016/Desktop/sexdet_auswertung_R/qPCRRohdaten/23_8_22_SEXDet_x-marker_data02neu.xls	C10	female	HT1	adult	23Bue63_HT1W_5ng	AL40057neu	UNKNOWN	24.8132	1
/Users/fbrv016/Desktop/sexdet_auswertung_R/qPCRRohdaten/23_8_22_SEXDet_x-marker_data02neu.xls	C11	female	HT1	adult	23Bue63_HT1W_5ng	AL40057neu	UNKNOWN	24.7733	1
/Users/fbrv016/Desktop/sexdet_auswertung_R/qPCRRohdaten/23_8_22_SEXDet_x-marker_data02neu.xls	C12	female	HT1	adult	23Bue63_HT1W_5ng	AL40057neu	UNKNOWN	24.5235	1
/Users/fbrv016/Desktop/sexdet_auswertung_R/qPCRRohdaten/23_8_22_SEXDet_x-marker_data02neu.xls	D1	female	HT1	adult	23Bue234_HT1W_5ng	VSSC	UNKNOWN	23.0244	1
/Users/fbrv016/Desktop/sexdet_auswertung_R/qPCRRohdaten/23_8_22_SEXDet_x-marker_data02neu.xls	D2	female	HT1	adult	23Bue234_HT1W_5ng	VSSC	UNKNOWN	22.9483	1
/Users/fbrv016/Desktop/sexdet_auswertung_R/qPCRRohdaten/23_8_22_SEXDet_x-marker_data02neu.xls	D3	female	HT1	adult	23Bue234_HT1W_5ng	VSSC	UNKNOWN	22.9584	1
/Users/fbrv016/Desktop/sexdet_auswertung_R/qPCRRohdaten/23_8_22_SEXDet_x-marker_data02neu.xls	D4	female	HT1	adult	23Bue234_HT1W_5ng	SL4108_intron	UNKNOWN	21.8578	1
/Users/fbrv016/Desktop/sexdet_auswertung_R/qPCRRohdaten/23_8_22_SEXDet_x-marker_data02neu.xls	D5	female	HT1	adult	23Bue234_HT1W_5ng	SL4108_intron	UNKNOWN	21.894	1
/Users/fbrv016/Desktop/sexdet_auswertung_R/qPCRRohdaten/23_8_22_SEXDet_x-marker_data02neu.xls	D6	female	HT1	adult	23Bue234_HT1W_5ng	SL4108_intron	UNKNOWN	21.9609	1
/Users/fbrv016/Desktop/sexdet_auswertung_R/qPCRRohdaten/23_8_22_SEXDet_x-marker_data02neu.xls	D7	female	HT1	adult	23Bue234_HT1W_5ng	SL3442	UNKNOWN	21.926	1
/Users/fbrv016/Desktop/sexdet_auswertung_R/qPCRRohdaten/23_8_22_SEXDet_x-marker_data02neu.xls	D8	female	HT1	adult	23Bue234_HT1W_5ng	SL3442	UNKNOWN	21.8703	1
/Users/fbrv016/Desktop/sexdet_auswertung_R/qPCRRohdaten/23_8_22_SEXDet_x-marker_data02neu.xls	D9	female	HT1	adult	23Bue234_HT1W_5ng	SL3442	UNKNOWN	21.7588	1
/Users/fbrv016/Desktop/sexdet_auswertung_R/qPCRRohdaten/23_8_22_SEXDet_x-marker_data02neu.xls	E4	female	HT1	adult	23Bue102_HT1W_5ng	SL4108_intron	UNKNOWN	22.1368	1
/Users/fbrv016/Desktop/sexdet_auswertung_R/qPCRRohdaten/23_8_22_SEXDet_x-marker_data02neu.xls	E5	female	HT1	adult	23Bue102_HT1W_5ng	SL4108_intron	UNKNOWN	22.1258	1
/Users/fbrv016/Desktop/sexdet_auswertung_R/qPCRRohdaten/23_8_22_SEXDet_x-marker_data02neu.xls	E6	female	HT1	adult	23Bue102_HT1W_5ng	SL4108_intron	UNKNOWN	21.9892	1
/Users/fbrv016/Desktop/sexdet_auswertung_R/qPCRRohdaten/23_8_22_SEXDet_x-marker_data02neu.xls	E7	female	HT1	adult	23Bue102_HT1W_5ng	SL3442	UNKNOWN	22.4646	1
/Users/fbrv016/Desktop/sexdet_auswertung_R/qPCRRohdaten/23_8_22_SEXDet_x-marker_data02neu.xls	E8	female	HT1	adult	23Bue102_HT1W_5ng	SL3442	UNKNOWN	22.4656	1
/Users/fbrv016/Desktop/sexdet_auswertung_R/qPCRRohdaten/23_8_22_SEXDet_x-marker_data02neu.xls	E9	female	HT1	adult	23Bue102_HT1W_5ng	SL3442	UNKNOWN	22.3807	1
/Users/fbrv016/Desktop/sexdet_auswertung_R/qPCRRohdaten/23_8_22_SEXDet_x-marker_data02neu.xls	E10	female	HT1	adult	23Bue102_HT1W_5ng	AL40057neu	UNKNOWN	24.6596	1
/Users/fbrv016/Desktop/sexdet_auswertung_R/qPCRRohdaten/23_8_22_SEXDet_x-marker_data02neu.xls	E11	female	HT1	adult	23Bue102_HT1W_5ng	AL40057neu	UNKNOWN	24.6856	1
/Users/fbrv016/Desktop/sexdet_auswertung_R/qPCRRohdaten/23_8_22_SEXDet_x-marker_data02neu.xls	E12	female	HT1	adult	23Bue102_HT1W_5ng	AL40057neu	UNKNOWN	24.4082	1
/Users/fbrv016/Desktop/sexdet_auswertung_R/qPCRRohdaten/23_8_22_SEXDet_x-marker_data02neu.xls	F1	male	HT2	adult	23Bue143_HT2M_5ng	VSSC	UNKNOWN	22.9913	1
/Users/fbrv016/Desktop/sexdet_auswertung_R/qPCRRohdaten/23_8_22_SEXDet_x-marker_data02neu.xls	F2	male	HT2	adult	23Bue143_HT2M_5ng	VSSC	UNKNOWN	22.9591	1
/Users/fbrv016/Desktop/sexdet_auswertung_R/qPCRRohdaten/23_8_22_SEXDet_x-marker_data02neu.xls	F3	male	HT2	adult	23Bue143_HT2M_5ng	VSSC	UNKNOWN	22.8863	1
/Users/fbrv016/Desktop/sexdet_auswertung_R/qPCRRohdaten/23_8_22_SEXDet_x-marker_data02neu.xls	F7	male	HT2	adult	23Bue143_HT2M_5ng	SL3442	UNKNOWN	23.0776	1
/Users/fbrv016/Desktop/sexdet_auswertung_R/qPCRRohdaten/23_8_22_SEXDet_x-marker_data02neu.xls	F8	male	HT2	adult	23Bue143_HT2M_5ng	SL3442	UNKNOWN	23.5803	1
/Users/fbrv016/Desktop/sexdet_auswertung_R/qPCRRohdaten/23_8_22_SEXDet_x-marker_data02neu.xls	F9	male	HT2	adult	23Bue143_HT2M_5ng	SL3442	UNKNOWN	23.1628	1
/Users/fbrv016/Desktop/sexdet_auswertung_R/qPCRRohdaten/23_8_22_SEXDet_x-marker_data02neu.xls	F10	male	HT2	adult	23Bue143_HT2M_5ng	AL40057neu	UNKNOWN	24.6203	1
/Users/fbrv016/Desktop/sexdet_auswertung_R/qPCRRohdaten/23_8_22_SEXDet_x-marker_data02neu.xls	F11	male	HT2	adult	23Bue143_HT2M_5ng	AL40057neu	UNKNOWN	24.7025	1
/Users/fbrv016/Desktop/sexdet_auswertung_R/qPCRRohdaten/23_8_22_SEXDet_x-marker_data02neu.xls	F12	male	HT2	adult	23Bue143_HT2M_5ng	AL40057neu	UNKNOWN	24.3793	1
/Users/fbrv016/Desktop/sexdet_auswertung_R/qPCRRohdaten/23_8_22_SEXDet_x-marker_data02neu.xls	G1	female	HT2	adult	19Sp32W_5ng	VSSC	REFERENCE	21.8604	1
/Users/fbrv016/Desktop/sexdet_auswertung_R/qPCRRohdaten/23_8_22_SEXDet_x-marker_data02neu.xls	G2	female	HT2	adult	19Sp32W_5ng	VSSC	REFERENCE	21.8186	1
/Users/fbrv016/Desktop/sexdet_auswertung_R/qPCRRohdaten/23_8_22_SEXDet_x-marker_data02neu.xls	G3	female	HT2	adult	19Sp32W_5ng	VSSC	REFERENCE	21.797	1
/Users/fbrv016/Desktop/sexdet_auswertung_R/qPCRRohdaten/23_8_22_SEXDet_x-marker_data02neu.xls	G4	female	HT2	adult	19Sp32W_5ng	SL4108_intron	REFERENCE	20.9311	1
/Users/fbrv016/Desktop/sexdet_auswertung_R/qPCRRohdaten/23_8_22_SEXDet_x-marker_data02neu.xls	G5	female	HT2	adult	19Sp32W_5ng	SL4108_intron	REFERENCE	20.919	1
/Users/fbrv016/Desktop/sexdet_auswertung_R/qPCRRohdaten/23_8_22_SEXDet_x-marker_data02neu.xls	G6	female	HT2	adult	19Sp32W_5ng	SL4108_intron	REFERENCE	21.0056	1
/Users/fbrv016/Desktop/sexdet_auswertung_R/qPCRRohdaten/23_8_22_SEXDet_x-marker_data02neu.xls	G7	female	HT2	adult	19Sp32W_5ng	SL3442	REFERENCE	21.2561	1
/Users/fbrv016/Desktop/sexdet_auswertung_R/qPCRRohdaten/23_8_22_SEXDet_x-marker_data02neu.xls	G8	female	HT2	adult	19Sp32W_5ng	SL3442	REFERENCE	21.3698	1
/Users/fbrv016/Desktop/sexdet_auswertung_R/qPCRRohdaten/23_8_22_SEXDet_x-marker_data02neu.xls	G9	female	HT2	adult	19Sp32W_5ng	SL3442	REFERENCE	21.2612	1
/Users/fbrv016/Desktop/sexdet_auswertung_R/qPCRRohdaten/23_8_22_SEXDet_x-marker_data02neu.xls	G10	female	HT2	adult	19Sp32W_5ng	AL40057neu	REFERENCE	24.4359	1
/Users/fbrv016/Desktop/sexdet_auswertung_R/qPCRRohdaten/23_8_22_SEXDet_x-marker_data02neu.xls	G11	female	HT2	adult	19Sp32W_5ng	AL40057neu	REFERENCE	24.5245	1
/Users/fbrv016/Desktop/sexdet_auswertung_R/qPCRRohdaten/23_8_22_SEXDet_x-marker_data02neu.xls	G12	female	HT2	adult	19Sp32W_5ng	AL40057neu	REFERENCE	24.2163	1
/Users/fbrv016/Desktop/sexdet_auswertung_R/qPCRRohdaten/23_8_24_2SEXDet_x-marker_data02.xls	A1	female	HT1	adult	23Bue57HT1W	VSSC	UNKNOWN	21.8651	2
/Users/fbrv016/Desktop/sexdet_auswertung_R/qPCRRohdaten/23_8_24_2SEXDet_x-marker_data02.xls	A2	female	HT1	adult	23Bue57HT1W	VSSC	UNKNOWN	21.8365	2
/Users/fbrv016/Desktop/sexdet_auswertung_R/qPCRRohdaten/23_8_24_2SEXDet_x-marker_data02.xls	A3	female	HT1	adult	23Bue57HT1W	VSSC	UNKNOWN	21.87	2
/Users/fbrv016/Desktop/sexdet_auswertung_R/qPCRRohdaten/23_8_24_2SEXDet_x-marker_data02.xls	A4	female	HT1	adult	23Bue57HT1W	SL4108_intron	UNKNOWN	21.1793	2
/Users/fbrv016/Desktop/sexdet_auswertung_R/qPCRRohdaten/23_8_24_2SEXDet_x-marker_data02.xls	A5	female	HT1	adult	23Bue57HT1W	SL4108_intron	UNKNOWN	21.2148	2
/Users/fbrv016/Desktop/sexdet_auswertung_R/qPCRRohdaten/23_8_24_2SEXDet_x-marker_data02.xls	A6	female	HT1	adult	23Bue57HT1W	SL4108_intron	UNKNOWN	21.2158	2
/Users/fbrv016/Desktop/sexdet_auswertung_R/qPCRRohdaten/23_8_24_2SEXDet_x-marker_data02.xls	A7	female	HT1	adult	23Bue57HT1W	SL3442	UNKNOWN	21.1391	2
/Users/fbrv016/Desktop/sexdet_auswertung_R/qPCRRohdaten/23_8_24_2SEXDet_x-marker_data02.xls	A8	female	HT1	adult	23Bue57HT1W	SL3442	UNKNOWN	21.1497	2
/Users/fbrv016/Desktop/sexdet_auswertung_R/qPCRRohdaten/23_8_24_2SEXDet_x-marker_data02.xls	A9	female	HT1	adult	23Bue57HT1W	SL3442	UNKNOWN	21.3393	2
/Users/fbrv016/Desktop/sexdet_auswertung_R/qPCRRohdaten/23_8_24_2SEXDet_x-marker_data02.xls	A10	female	HT1	adult	23Bue57HT1W	AL40057neu	UNKNOWN	24.3914	2
/Users/fbrv016/Desktop/sexdet_auswertung_R/qPCRRohdaten/23_8_24_2SEXDet_x-marker_data02.xls	A11	female	HT1	adult	23Bue57HT1W	AL40057neu	UNKNOWN	24.3747	2
/Users/fbrv016/Desktop/sexdet_auswertung_R/qPCRRohdaten/23_8_24_2SEXDet_x-marker_data02.xls	A12	female	HT1	adult	23Bue57HT1W	AL40057neu	UNKNOWN	23.8633	2
/Users/fbrv016/Desktop/sexdet_auswertung_R/qPCRRohdaten/23_8_24_2SEXDet_x-marker_data02.xls	B1	female	HT1	adult	23Bue66HT1W	VSSC	UNKNOWN	21.9229	2
/Users/fbrv016/Desktop/sexdet_auswertung_R/qPCRRohdaten/23_8_24_2SEXDet_x-marker_data02.xls	B2	female	HT1	adult	23Bue66HT1W	VSSC	UNKNOWN	21.8821	2
/Users/fbrv016/Desktop/sexdet_auswertung_R/qPCRRohdaten/23_8_24_2SEXDet_x-marker_data02.xls	B3	female	HT1	adult	23Bue66HT1W	VSSC	UNKNOWN	21.889	2
/Users/fbrv016/Desktop/sexdet_auswertung_R/qPCRRohdaten/23_8_24_2SEXDet_x-marker_data02.xls	B4	female	HT1	adult	23Bue66HT1W	SL4108_intron	UNKNOWN	21.1728	2
/Users/fbrv016/Desktop/sexdet_auswertung_R/qPCRRohdaten/23_8_24_2SEXDet_x-marker_data02.xls	B5	female	HT1	adult	23Bue66HT1W	SL4108_intron	UNKNOWN	21.1822	2
/Users/fbrv016/Desktop/sexdet_auswertung_R/qPCRRohdaten/23_8_24_2SEXDet_x-marker_data02.xls	B6	female	HT1	adult	23Bue66HT1W	SL4108_intron	UNKNOWN	21.198	2
/Users/fbrv016/Desktop/sexdet_auswertung_R/qPCRRohdaten/23_8_24_2SEXDet_x-marker_data02.xls	B7	female	HT1	adult	23Bue66HT1W	SL3442	UNKNOWN	20.9818	2
/Users/fbrv016/Desktop/sexdet_auswertung_R/qPCRRohdaten/23_8_24_2SEXDet_x-marker_data02.xls	B8	female	HT1	adult	23Bue66HT1W	SL3442	UNKNOWN	21.0011	2
/Users/fbrv016/Desktop/sexdet_auswertung_R/qPCRRohdaten/23_8_24_2SEXDet_x-marker_data02.xls	B9	female	HT1	adult	23Bue66HT1W	SL3442	UNKNOWN	21.3005	2
/Users/fbrv016/Desktop/sexdet_auswertung_R/qPCRRohdaten/23_8_24_2SEXDet_x-marker_data02.xls	B10	female	HT1	adult	23Bue66HT1W	AL40057neu	UNKNOWN	24.551	2
/Users/fbrv016/Desktop/sexdet_auswertung_R/qPCRRohdaten/23_8_24_2SEXDet_x-marker_data02.xls	B11	female	HT1	adult	23Bue66HT1W	AL40057neu	UNKNOWN	24.6085	2
/Users/fbrv016/Desktop/sexdet_auswertung_R/qPCRRohdaten/23_8_24_2SEXDet_x-marker_data02.xls	B12	female	HT1	adult	23Bue66HT1W	AL40057neu	UNKNOWN	24.4108	2
/Users/fbrv016/Desktop/sexdet_auswertung_R/qPCRRohdaten/23_8_24_2SEXDet_x-marker_data02.xls	C1	female	HT1	adult	23Bue194HT1W	VSSC	UNKNOWN	22.9478	2
/Users/fbrv016/Desktop/sexdet_auswertung_R/qPCRRohdaten/23_8_24_2SEXDet_x-marker_data02.xls	C2	female	HT1	adult	23Bue194HT1W	VSSC	UNKNOWN	23.1904	2
/Users/fbrv016/Desktop/sexdet_auswertung_R/qPCRRohdaten/23_8_24_2SEXDet_x-marker_data02.xls	C4	female	HT1	adult	23Bue194HT1W	SL4108_intron	UNKNOWN	21.8613	2
/Users/fbrv016/Desktop/sexdet_auswertung_R/qPCRRohdaten/23_8_24_2SEXDet_x-marker_data02.xls	C5	female	HT1	adult	23Bue194HT1W	SL4108_intron	UNKNOWN	21.8502	2
/Users/fbrv016/Desktop/sexdet_auswertung_R/qPCRRohdaten/23_8_24_2SEXDet_x-marker_data02.xls	C6	female	HT1	adult	23Bue194HT1W	SL4108_intron	UNKNOWN	21.8681	2
/Users/fbrv016/Desktop/sexdet_auswertung_R/qPCRRohdaten/23_8_24_2SEXDet_x-marker_data02.xls	C7	female	HT1	adult	23Bue194HT1W	SL3442	UNKNOWN	21.7658	2
/Users/fbrv016/Desktop/sexdet_auswertung_R/qPCRRohdaten/23_8_24_2SEXDet_x-marker_data02.xls	C8	female	HT1	adult	23Bue194HT1W	SL3442	UNKNOWN	21.7934	2
/Users/fbrv016/Desktop/sexdet_auswertung_R/qPCRRohdaten/23_8_24_2SEXDet_x-marker_data02.xls	C9	female	HT1	adult	23Bue194HT1W	SL3442	UNKNOWN	21.9476	2
/Users/fbrv016/Desktop/sexdet_auswertung_R/qPCRRohdaten/23_8_24_2SEXDet_x-marker_data02.xls	C10	female	HT1	adult	23Bue194HT1W	AL40057neu	UNKNOWN	26.7659	2
/Users/fbrv016/Desktop/sexdet_auswertung_R/qPCRRohdaten/23_8_24_2SEXDet_x-marker_data02.xls	C11	female	HT1	adult	23Bue194HT1W	AL40057neu	UNKNOWN	26.7632	2
/Users/fbrv016/Desktop/sexdet_auswertung_R/qPCRRohdaten/23_8_24_2SEXDet_x-marker_data02.xls	C12	female	HT1	adult	23Bue194HT1W	AL40057neu	UNKNOWN	26.8045	2
/Users/fbrv016/Desktop/sexdet_auswertung_R/qPCRRohdaten/23_8_24_2SEXDet_x-marker_data02.xls	D1	female	HT1	adult	23Bue229HT1W	VSSC	UNKNOWN	21.9451	2
/Users/fbrv016/Desktop/sexdet_auswertung_R/qPCRRohdaten/23_8_24_2SEXDet_x-marker_data02.xls	D2	female	HT1	adult	23Bue229HT1W	VSSC	UNKNOWN	22.0047	2
/Users/fbrv016/Desktop/sexdet_auswertung_R/qPCRRohdaten/23_8_24_2SEXDet_x-marker_data02.xls	D3	female	HT1	adult	23Bue229HT1W	VSSC	UNKNOWN	21.9289	2
/Users/fbrv016/Desktop/sexdet_auswertung_R/qPCRRohdaten/23_8_24_2SEXDet_x-marker_data02.xls	D4	female	HT1	adult	23Bue229HT1W	SL4108_intron	UNKNOWN	21.2718	2
/Users/fbrv016/Desktop/sexdet_auswertung_R/qPCRRohdaten/23_8_24_2SEXDet_x-marker_data02.xls	D5	female	HT1	adult	23Bue229HT1W	SL4108_intron	UNKNOWN	21.2722	2
/Users/fbrv016/Desktop/sexdet_auswertung_R/qPCRRohdaten/23_8_24_2SEXDet_x-marker_data02.xls	D6	female	HT1	adult	23Bue229HT1W	SL4108_intron	UNKNOWN	21.3086	2
/Users/fbrv016/Desktop/sexdet_auswertung_R/qPCRRohdaten/23_8_24_2SEXDet_x-marker_data02.xls	D7	female	HT1	adult	23Bue229HT1W	SL3442	UNKNOWN	21.3245	2
/Users/fbrv016/Desktop/sexdet_auswertung_R/qPCRRohdaten/23_8_24_2SEXDet_x-marker_data02.xls	D8	female	HT1	adult	23Bue229HT1W	SL3442	UNKNOWN	21.2856	2
/Users/fbrv016/Desktop/sexdet_auswertung_R/qPCRRohdaten/23_8_24_2SEXDet_x-marker_data02.xls	D9	female	HT1	adult	23Bue229HT1W	SL3442	UNKNOWN	21.4426	2
/Users/fbrv016/Desktop/sexdet_auswertung_R/qPCRRohdaten/23_8_24_2SEXDet_x-marker_data02.xls	D10	female	HT1	adult	23Bue229HT1W	AL40057neu	UNKNOWN	24.9307	2
/Users/fbrv016/Desktop/sexdet_auswertung_R/qPCRRohdaten/23_8_24_2SEXDet_x-marker_data02.xls	D11	female	HT1	adult	23Bue229HT1W	AL40057neu	UNKNOWN	25.0079	2
/Users/fbrv016/Desktop/sexdet_auswertung_R/qPCRRohdaten/23_8_24_2SEXDet_x-marker_data02.xls	D12	female	HT1	adult	23Bue229HT1W	AL40057neu	UNKNOWN	24.7062	2
/Users/fbrv016/Desktop/sexdet_auswertung_R/qPCRRohdaten/23_8_24_2SEXDet_x-marker_data02.xls	E1	male	HT2	adult	23Bue56HT2M	VSSC	UNKNOWN	23.1673	2
/Users/fbrv016/Desktop/sexdet_auswertung_R/qPCRRohdaten/23_8_24_2SEXDet_x-marker_data02.xls	E2	male	HT2	adult	23Bue56HT2M	VSSC	UNKNOWN	23.1177	2
/Users/fbrv016/Desktop/sexdet_auswertung_R/qPCRRohdaten/23_8_24_2SEXDet_x-marker_data02.xls	E3	male	HT2	adult	23Bue56HT2M	VSSC	UNKNOWN	23.112	2
/Users/fbrv016/Desktop/sexdet_auswertung_R/qPCRRohdaten/23_8_24_2SEXDet_x-marker_data02.xls	E4	male	HT2	adult	23Bue56HT2M	SL4108_intron	UNKNOWN	22.2529	2
/Users/fbrv016/Desktop/sexdet_auswertung_R/qPCRRohdaten/23_8_24_2SEXDet_x-marker_data02.xls	E5	male	HT2	adult	23Bue56HT2M	SL4108_intron	UNKNOWN	22.2627	2
/Users/fbrv016/Desktop/sexdet_auswertung_R/qPCRRohdaten/23_8_24_2SEXDet_x-marker_data02.xls	E6	male	HT2	adult	23Bue56HT2M	SL4108_intron	UNKNOWN	22.2521	2
/Users/fbrv016/Desktop/sexdet_auswertung_R/qPCRRohdaten/23_8_24_2SEXDet_x-marker_data02.xls	E7	male	HT2	adult	23Bue56HT2M	SL3442	UNKNOWN	22.377	2
/Users/fbrv016/Desktop/sexdet_auswertung_R/qPCRRohdaten/23_8_24_2SEXDet_x-marker_data02.xls	E8	male	HT2	adult	23Bue56HT2M	SL3442	UNKNOWN	22.3006	2
/Users/fbrv016/Desktop/sexdet_auswertung_R/qPCRRohdaten/23_8_24_2SEXDet_x-marker_data02.xls	E9	male	HT2	adult	23Bue56HT2M	SL3442	UNKNOWN	22.4816	2
/Users/fbrv016/Desktop/sexdet_auswertung_R/qPCRRohdaten/23_8_24_2SEXDet_x-marker_data02.xls	E10	male	HT2	adult	23Bue56HT2M	AL40057neu	UNKNOWN	24.9618	2
/Users/fbrv016/Desktop/sexdet_auswertung_R/qPCRRohdaten/23_8_24_2SEXDet_x-marker_data02.xls	E11	male	HT2	adult	23Bue56HT2M	AL40057neu	UNKNOWN	24.9608	2
/Users/fbrv016/Desktop/sexdet_auswertung_R/qPCRRohdaten/23_8_24_2SEXDet_x-marker_data02.xls	E12	male	HT2	adult	23Bue56HT2M	AL40057neu	UNKNOWN	24.6949	2
/Users/fbrv016/Desktop/sexdet_auswertung_R/qPCRRohdaten/23_8_24_2SEXDet_x-marker_data02.xls	F1	female	HT2	adult	23Bue220HT2W	VSSC	UNKNOWN	22.0098	2
/Users/fbrv016/Desktop/sexdet_auswertung_R/qPCRRohdaten/23_8_24_2SEXDet_x-marker_data02.xls	F2	female	HT2	adult	23Bue220HT2W	VSSC	UNKNOWN	21.9104	2
/Users/fbrv016/Desktop/sexdet_auswertung_R/qPCRRohdaten/23_8_24_2SEXDet_x-marker_data02.xls	F3	female	HT2	adult	23Bue220HT2W	VSSC	UNKNOWN	21.918	2
/Users/fbrv016/Desktop/sexdet_auswertung_R/qPCRRohdaten/23_8_24_2SEXDet_x-marker_data02.xls	F4	female	HT2	adult	23Bue220HT2W	SL4108_intron	UNKNOWN	21.1446	2
/Users/fbrv016/Desktop/sexdet_auswertung_R/qPCRRohdaten/23_8_24_2SEXDet_x-marker_data02.xls	F5	female	HT2	adult	23Bue220HT2W	SL4108_intron	UNKNOWN	21.1767	2
/Users/fbrv016/Desktop/sexdet_auswertung_R/qPCRRohdaten/23_8_24_2SEXDet_x-marker_data02.xls	F6	female	HT2	adult	23Bue220HT2W	SL4108_intron	UNKNOWN	21.2018	2
/Users/fbrv016/Desktop/sexdet_auswertung_R/qPCRRohdaten/23_8_24_2SEXDet_x-marker_data02.xls	F7	female	HT2	adult	23Bue220HT2W	SL3442	UNKNOWN	21.219	2
/Users/fbrv016/Desktop/sexdet_auswertung_R/qPCRRohdaten/23_8_24_2SEXDet_x-marker_data02.xls	F8	female	HT2	adult	23Bue220HT2W	SL3442	UNKNOWN	21.2186	2
/Users/fbrv016/Desktop/sexdet_auswertung_R/qPCRRohdaten/23_8_24_2SEXDet_x-marker_data02.xls	F9	female	HT2	adult	23Bue220HT2W	SL3442	UNKNOWN	21.3582	2
/Users/fbrv016/Desktop/sexdet_auswertung_R/qPCRRohdaten/23_8_24_2SEXDet_x-marker_data02.xls	F10	female	HT2	adult	23Bue220HT2W	AL40057neu	UNKNOWN	24.8095	2
/Users/fbrv016/Desktop/sexdet_auswertung_R/qPCRRohdaten/23_8_24_2SEXDet_x-marker_data02.xls	F11	female	HT2	adult	23Bue220HT2W	AL40057neu	UNKNOWN	24.8748	2
/Users/fbrv016/Desktop/sexdet_auswertung_R/qPCRRohdaten/23_8_24_2SEXDet_x-marker_data02.xls	F12	female	HT2	adult	23Bue220HT2W	AL40057neu	UNKNOWN	24.6702	2
/Users/fbrv016/Desktop/sexdet_auswertung_R/qPCRRohdaten/23_8_24_2SEXDet_x-marker_data02.xls	G1	female	HT2	adult	19Sp32W_5ng	VSSC	REFERENCE	21.857	2
/Users/fbrv016/Desktop/sexdet_auswertung_R/qPCRRohdaten/23_8_24_2SEXDet_x-marker_data02.xls	G2	female	HT2	adult	19Sp32W_5ng	VSSC	REFERENCE	21.8829	2
/Users/fbrv016/Desktop/sexdet_auswertung_R/qPCRRohdaten/23_8_24_2SEXDet_x-marker_data02.xls	G3	female	HT2	adult	19Sp32W_5ng	VSSC	REFERENCE	21.8279	2
/Users/fbrv016/Desktop/sexdet_auswertung_R/qPCRRohdaten/23_8_24_2SEXDet_x-marker_data02.xls	G4	female	HT2	adult	19Sp32W_5ng	SL4108_intron	REFERENCE	21.015	2
/Users/fbrv016/Desktop/sexdet_auswertung_R/qPCRRohdaten/23_8_24_2SEXDet_x-marker_data02.xls	G5	female	HT2	adult	19Sp32W_5ng	SL4108_intron	REFERENCE	21.6363	2
/Users/fbrv016/Desktop/sexdet_auswertung_R/qPCRRohdaten/23_8_24_2SEXDet_x-marker_data02.xls	G6	female	HT2	adult	19Sp32W_5ng	SL4108_intron	REFERENCE	21.2525	2
/Users/fbrv016/Desktop/sexdet_auswertung_R/qPCRRohdaten/23_8_24_2SEXDet_x-marker_data02.xls	G7	female	HT2	adult	19Sp32W_5ng	SL3442	REFERENCE	21.2143	2
/Users/fbrv016/Desktop/sexdet_auswertung_R/qPCRRohdaten/23_8_24_2SEXDet_x-marker_data02.xls	G8	female	HT2	adult	19Sp32W_5ng	SL3442	REFERENCE	21.3056	2
/Users/fbrv016/Desktop/sexdet_auswertung_R/qPCRRohdaten/23_8_24_2SEXDet_x-marker_data02.xls	G9	female	HT2	adult	19Sp32W_5ng	SL3442	REFERENCE	21.3288	2
/Users/fbrv016/Desktop/sexdet_auswertung_R/qPCRRohdaten/23_8_24_2SEXDet_x-marker_data02.xls	G10	female	HT2	adult	19Sp32W_5ng	AL40057neu	REFERENCE	24.6022	2
/Users/fbrv016/Desktop/sexdet_auswertung_R/qPCRRohdaten/23_8_24_2SEXDet_x-marker_data02.xls	G11	female	HT2	adult	19Sp32W_5ng	AL40057neu	REFERENCE	24.6364	2
/Users/fbrv016/Desktop/sexdet_auswertung_R/qPCRRohdaten/23_8_24_2SEXDet_x-marker_data02.xls	G12	female	HT2	adult	19Sp32W_5ng	AL40057neu	REFERENCE	24.461	2
/Users/fbrv016/Desktop/sexdet_auswertung_R/qPCRRohdaten/23_8_7_SEXDet_x-marker_data02.xls	B1	male	HT2	larvae	23Bue16L1_5ng	VSSC	UNKNOWN	24.4701	1
/Users/fbrv016/Desktop/sexdet_auswertung_R/qPCRRohdaten/23_8_7_SEXDet_x-marker_data02.xls	B2	male	HT2	larvae	23Bue16L1_5ng	VSSC	UNKNOWN	24.3766	1
/Users/fbrv016/Desktop/sexdet_auswertung_R/qPCRRohdaten/23_8_7_SEXDet_x-marker_data02.xls	B3	male	HT2	larvae	23Bue16L1_5ng	VSSC	UNKNOWN	24.5597	1
/Users/fbrv016/Desktop/sexdet_auswertung_R/qPCRRohdaten/23_8_7_SEXDet_x-marker_data02.xls	B4	male	HT2	larvae	23Bue16L1_5ng	SL4108_intron	UNKNOWN	22.7892	1
/Users/fbrv016/Desktop/sexdet_auswertung_R/qPCRRohdaten/23_8_7_SEXDet_x-marker_data02.xls	B5	male	HT2	larvae	23Bue16L1_5ng	SL4108_intron	UNKNOWN	22.8682	1
/Users/fbrv016/Desktop/sexdet_auswertung_R/qPCRRohdaten/23_8_7_SEXDet_x-marker_data02.xls	B6	male	HT2	larvae	23Bue16L1_5ng	SL4108_intron	UNKNOWN	22.9823	1
/Users/fbrv016/Desktop/sexdet_auswertung_R/qPCRRohdaten/23_8_7_SEXDet_x-marker_data02.xls	B10	male	HT2	larvae	23Bue16L1_5ng	AL40057neu	UNKNOWN	25.8274	1
/Users/fbrv016/Desktop/sexdet_auswertung_R/qPCRRohdaten/23_8_7_SEXDet_x-marker_data02.xls	B11	male	HT2	larvae	23Bue16L1_5ng	AL40057neu	UNKNOWN	25.8468	1
/Users/fbrv016/Desktop/sexdet_auswertung_R/qPCRRohdaten/23_8_7_SEXDet_x-marker_data02.xls	B12	male	HT2	larvae	23Bue16L1_5ng	AL40057neu	UNKNOWN	25.7956	1
/Users/fbrv016/Desktop/sexdet_auswertung_R/qPCRRohdaten/23_8_7_SEXDet_x-marker_data02.xls	C1	male	HT2	larvae	23Bue53L3_5ng	VSSC	UNKNOWN	23.6959	1
/Users/fbrv016/Desktop/sexdet_auswertung_R/qPCRRohdaten/23_8_7_SEXDet_x-marker_data02.xls	C2	male	HT2	larvae	23Bue53L3_5ng	VSSC	UNKNOWN	23.6717	1
/Users/fbrv016/Desktop/sexdet_auswertung_R/qPCRRohdaten/23_8_7_SEXDet_x-marker_data02.xls	C3	male	HT2	larvae	23Bue53L3_5ng	VSSC	UNKNOWN	23.7314	1
/Users/fbrv016/Desktop/sexdet_auswertung_R/qPCRRohdaten/23_8_7_SEXDet_x-marker_data02.xls	C4	male	HT2	larvae	23Bue53L3_5ng	SL4108_intron	UNKNOWN	22.8337	1
/Users/fbrv016/Desktop/sexdet_auswertung_R/qPCRRohdaten/23_8_7_SEXDet_x-marker_data02.xls	C5	male	HT2	larvae	23Bue53L3_5ng	SL4108_intron	UNKNOWN	22.8832	1
/Users/fbrv016/Desktop/sexdet_auswertung_R/qPCRRohdaten/23_8_7_SEXDet_x-marker_data02.xls	C6	male	HT2	larvae	23Bue53L3_5ng	SL4108_intron	UNKNOWN	22.9478	1
/Users/fbrv016/Desktop/sexdet_auswertung_R/qPCRRohdaten/23_8_7_SEXDet_x-marker_data02.xls	C7	male	HT2	larvae	23Bue53L3_5ng	SL3442	UNKNOWN	22.9258	1
/Users/fbrv016/Desktop/sexdet_auswertung_R/qPCRRohdaten/23_8_7_SEXDet_x-marker_data02.xls	C8	male	HT2	larvae	23Bue53L3_5ng	SL3442	UNKNOWN	22.8704	1
/Users/fbrv016/Desktop/sexdet_auswertung_R/qPCRRohdaten/23_8_7_SEXDet_x-marker_data02.xls	C9	male	HT2	larvae	23Bue53L3_5ng	SL3442	UNKNOWN	23.0692	1
/Users/fbrv016/Desktop/sexdet_auswertung_R/qPCRRohdaten/23_8_7_SEXDet_x-marker_data02.xls	C10	male	HT2	larvae	23Bue53L3_5ng	AL40057neu	UNKNOWN	24.9828	1
/Users/fbrv016/Desktop/sexdet_auswertung_R/qPCRRohdaten/23_8_7_SEXDet_x-marker_data02.xls	C11	male	HT2	larvae	23Bue53L3_5ng	AL40057neu	UNKNOWN	25.357	1
/Users/fbrv016/Desktop/sexdet_auswertung_R/qPCRRohdaten/23_8_7_SEXDet_x-marker_data02.xls	C12	male	HT2	larvae	23Bue53L3_5ng	AL40057neu	UNKNOWN	25.1025	1
/Users/fbrv016/Desktop/sexdet_auswertung_R/qPCRRohdaten/23_8_7_SEXDet_x-marker_data02.xls	D1	female	HT2	larvae	23Bue201L7HT2W	VSSC	UNKNOWN	22.4836	1
/Users/fbrv016/Desktop/sexdet_auswertung_R/qPCRRohdaten/23_8_7_SEXDet_x-marker_data02.xls	D2	female	HT2	larvae	23Bue201L7HT2W	VSSC	UNKNOWN	22.4233	1
/Users/fbrv016/Desktop/sexdet_auswertung_R/qPCRRohdaten/23_8_7_SEXDet_x-marker_data02.xls	D3	female	HT2	larvae	23Bue201L7HT2W	VSSC	UNKNOWN	22.5629	1
/Users/fbrv016/Desktop/sexdet_auswertung_R/qPCRRohdaten/23_8_7_SEXDet_x-marker_data02.xls	D4	female	HT2	larvae	23Bue201L7HT2W	SL4108_intron	UNKNOWN	21.5744	1
/Users/fbrv016/Desktop/sexdet_auswertung_R/qPCRRohdaten/23_8_7_SEXDet_x-marker_data02.xls	D5	female	HT2	larvae	23Bue201L7HT2W	SL4108_intron	UNKNOWN	21.6047	1
/Users/fbrv016/Desktop/sexdet_auswertung_R/qPCRRohdaten/23_8_7_SEXDet_x-marker_data02.xls	D6	female	HT2	larvae	23Bue201L7HT2W	SL4108_intron	UNKNOWN	21.6792	1
/Users/fbrv016/Desktop/sexdet_auswertung_R/qPCRRohdaten/23_8_7_SEXDet_x-marker_data02.xls	D7	female	HT2	larvae	23Bue201L7HT2W	SL3442	UNKNOWN	21.674	1
/Users/fbrv016/Desktop/sexdet_auswertung_R/qPCRRohdaten/23_8_7_SEXDet_x-marker_data02.xls	D8	female	HT2	larvae	23Bue201L7HT2W	SL3442	UNKNOWN	21.6486	1
/Users/fbrv016/Desktop/sexdet_auswertung_R/qPCRRohdaten/23_8_7_SEXDet_x-marker_data02.xls	D9	female	HT2	larvae	23Bue201L7HT2W	SL3442	UNKNOWN	21.7957	1
/Users/fbrv016/Desktop/sexdet_auswertung_R/qPCRRohdaten/23_8_7_SEXDet_x-marker_data02.xls	D10	female	HT2	larvae	23Bue201L7HT2W	AL40057neu	UNKNOWN	25.0887	1
/Users/fbrv016/Desktop/sexdet_auswertung_R/qPCRRohdaten/23_8_7_SEXDet_x-marker_data02.xls	D11	female	HT2	larvae	23Bue201L7HT2W	AL40057neu	UNKNOWN	24.9628	1
/Users/fbrv016/Desktop/sexdet_auswertung_R/qPCRRohdaten/23_8_7_SEXDet_x-marker_data02.xls	D12	female	HT2	larvae	23Bue201L7HT2W	AL40057neu	UNKNOWN	24.8988	1
/Users/fbrv016/Desktop/sexdet_auswertung_R/qPCRRohdaten/23_8_7_SEXDet_x-marker_data02.xls	E1	female	HT2	larvae	23Bue201L8_HT2W	VSSC	REFERENCE	22.5982	1
/Users/fbrv016/Desktop/sexdet_auswertung_R/qPCRRohdaten/23_8_7_SEXDet_x-marker_data02.xls	E2	female	HT2	larvae	23Bue201L8_HT2W	VSSC	REFERENCE	22.5847	1
/Users/fbrv016/Desktop/sexdet_auswertung_R/qPCRRohdaten/23_8_7_SEXDet_x-marker_data02.xls	E3	female	HT2	larvae	23Bue201L8_HT2W	VSSC	REFERENCE	22.598	1
/Users/fbrv016/Desktop/sexdet_auswertung_R/qPCRRohdaten/23_8_7_SEXDet_x-marker_data02.xls	E4	female	HT2	larvae	23Bue201L8_HT2W	SL4108_intron	REFERENCE	21.7485	1
/Users/fbrv016/Desktop/sexdet_auswertung_R/qPCRRohdaten/23_8_7_SEXDet_x-marker_data02.xls	E5	female	HT2	larvae	23Bue201L8_HT2W	SL4108_intron	REFERENCE	21.7679	1
/Users/fbrv016/Desktop/sexdet_auswertung_R/qPCRRohdaten/23_8_7_SEXDet_x-marker_data02.xls	E6	female	HT2	larvae	23Bue201L8_HT2W	SL4108_intron	REFERENCE	21.9055	1
/Users/fbrv016/Desktop/sexdet_auswertung_R/qPCRRohdaten/23_8_7_SEXDet_x-marker_data02.xls	E7	female	HT2	larvae	23Bue201L8_HT2W	SL3442	REFERENCE	21.8447	1
/Users/fbrv016/Desktop/sexdet_auswertung_R/qPCRRohdaten/23_8_7_SEXDet_x-marker_data02.xls	E8	female	HT2	larvae	23Bue201L8_HT2W	SL3442	REFERENCE	21.7586	1
/Users/fbrv016/Desktop/sexdet_auswertung_R/qPCRRohdaten/23_8_7_SEXDet_x-marker_data02.xls	E9	female	HT2	larvae	23Bue201L8_HT2W	SL3442	REFERENCE	21.954	1
/Users/fbrv016/Desktop/sexdet_auswertung_R/qPCRRohdaten/23_8_7_SEXDet_x-marker_data02.xls	E10	female	HT2	larvae	23Bue201L8_HT2W	AL40057neu	REFERENCE	25.1873	1
/Users/fbrv016/Desktop/sexdet_auswertung_R/qPCRRohdaten/23_8_7_SEXDet_x-marker_data02.xls	E11	female	HT2	larvae	23Bue201L8_HT2W	AL40057neu	REFERENCE	25.3025	1
/Users/fbrv016/Desktop/sexdet_auswertung_R/qPCRRohdaten/23_8_7_SEXDet_x-marker_data02.xls	E12	female	HT2	larvae	23Bue201L8_HT2W	AL40057neu	REFERENCE	24.9124	1
/Users/fbrv016/Desktop/sexdet_auswertung_R/qPCRRohdaten/23_8_7_SEXDet_x-marker_data02.xls	F1	male	HT2	larvae	23Bue201L9_5ng	VSSC	UNKNOWN	23.5042	1
/Users/fbrv016/Desktop/sexdet_auswertung_R/qPCRRohdaten/23_8_7_SEXDet_x-marker_data02.xls	F2	male	HT2	larvae	23Bue201L9_5ng	VSSC	UNKNOWN	23.4757	1
/Users/fbrv016/Desktop/sexdet_auswertung_R/qPCRRohdaten/23_8_7_SEXDet_x-marker_data02.xls	F4	male	HT2	larvae	23Bue201L9_5ng	SL4108_intron	UNKNOWN	22.5625	1
/Users/fbrv016/Desktop/sexdet_auswertung_R/qPCRRohdaten/23_8_7_SEXDet_x-marker_data02.xls	F5	male	HT2	larvae	23Bue201L9_5ng	SL4108_intron	UNKNOWN	22.647	1
/Users/fbrv016/Desktop/sexdet_auswertung_R/qPCRRohdaten/23_8_7_SEXDet_x-marker_data02.xls	F6	male	HT2	larvae	23Bue201L9_5ng	SL4108_intron	UNKNOWN	22.6894	1
/Users/fbrv016/Desktop/sexdet_auswertung_R/qPCRRohdaten/23_8_7_SEXDet_x-marker_data02.xls	F7	male	HT2	larvae	23Bue201L9_5ng	SL3442	UNKNOWN	22.7749	1
/Users/fbrv016/Desktop/sexdet_auswertung_R/qPCRRohdaten/23_8_7_SEXDet_x-marker_data02.xls	F8	male	HT2	larvae	23Bue201L9_5ng	SL3442	UNKNOWN	22.9233	1
/Users/fbrv016/Desktop/sexdet_auswertung_R/qPCRRohdaten/23_8_7_SEXDet_x-marker_data02.xls	F9	male	HT2	larvae	23Bue201L9_5ng	SL3442	UNKNOWN	23.0934	1
/Users/fbrv016/Desktop/sexdet_auswertung_R/qPCRRohdaten/23_8_7_SEXDet_x-marker_data02.xls	F10	male	HT2	larvae	23Bue201L9_5ng	AL40057neu	UNKNOWN	25.1343	1
/Users/fbrv016/Desktop/sexdet_auswertung_R/qPCRRohdaten/23_8_7_SEXDet_x-marker_data02.xls	F11	male	HT2	larvae	23Bue201L9_5ng	AL40057neu	UNKNOWN	25.1401	1
/Users/fbrv016/Desktop/sexdet_auswertung_R/qPCRRohdaten/23_8_7_SEXDet_x-marker_data02.xls	F12	male	HT2	larvae	23Bue201L9_5ng	AL40057neu	UNKNOWN	25.0065	1
/Users/fbrv016/Desktop/sexdet_auswertung_R/qPCRRohdaten/23_8_9_SEXDet_x-marker_data02.xls	A1	female	HT2	adult	DNAHT2Fki21_5ng	VSSC	UNKNOWN	22.1655	1
/Users/fbrv016/Desktop/sexdet_auswertung_R/qPCRRohdaten/23_8_9_SEXDet_x-marker_data02.xls	A2	female	HT2	adult	DNAHT2Fki21_5ng	VSSC	UNKNOWN	22.1836	1
/Users/fbrv016/Desktop/sexdet_auswertung_R/qPCRRohdaten/23_8_9_SEXDet_x-marker_data02.xls	A3	female	HT2	adult	DNAHT2Fki21_5ng	VSSC	UNKNOWN	22.1637	1
/Users/fbrv016/Desktop/sexdet_auswertung_R/qPCRRohdaten/23_8_9_SEXDet_x-marker_data02.xls	A4	female	HT2	adult	DNAHT2Fki21_5ng	SL4108_intron	UNKNOWN	21.1565	1
/Users/fbrv016/Desktop/sexdet_auswertung_R/qPCRRohdaten/23_8_9_SEXDet_x-marker_data02.xls	A5	female	HT2	adult	DNAHT2Fki21_5ng	SL4108_intron	UNKNOWN	21.1048	1
/Users/fbrv016/Desktop/sexdet_auswertung_R/qPCRRohdaten/23_8_9_SEXDet_x-marker_data02.xls	A6	female	HT2	adult	DNAHT2Fki21_5ng	SL4108_intron	UNKNOWN	21.1413	1
/Users/fbrv016/Desktop/sexdet_auswertung_R/qPCRRohdaten/23_8_9_SEXDet_x-marker_data02.xls	A7	female	HT2	adult	DNAHT2Fki21_5ng	SL3442	UNKNOWN	21.2705	1
/Users/fbrv016/Desktop/sexdet_auswertung_R/qPCRRohdaten/23_8_9_SEXDet_x-marker_data02.xls	A8	female	HT2	adult	DNAHT2Fki21_5ng	SL3442	UNKNOWN	21.2531	1
/Users/fbrv016/Desktop/sexdet_auswertung_R/qPCRRohdaten/23_8_9_SEXDet_x-marker_data02.xls	A9	female	HT2	adult	DNAHT2Fki21_5ng	SL3442	UNKNOWN	21.3609	1
/Users/fbrv016/Desktop/sexdet_auswertung_R/qPCRRohdaten/23_8_9_SEXDet_x-marker_data02.xls	A10	female	HT2	adult	DNAHT2Fki21_5ng	AL40057neu	UNKNOWN	23.936	1
/Users/fbrv016/Desktop/sexdet_auswertung_R/qPCRRohdaten/23_8_9_SEXDet_x-marker_data02.xls	A11	female	HT2	adult	DNAHT2Fki21_5ng	AL40057neu	UNKNOWN	23.9085	1
/Users/fbrv016/Desktop/sexdet_auswertung_R/qPCRRohdaten/23_8_9_SEXDet_x-marker_data02.xls	A12	female	HT2	adult	DNAHT2Fki21_5ng	AL40057neu	UNKNOWN	23.5488	1
/Users/fbrv016/Desktop/sexdet_auswertung_R/qPCRRohdaten/23_8_9_SEXDet_x-marker_data02.xls	B1	female	HT2	adult	19We33_2_HT2F_5ng	VSSC	REFERENCE	22.4117	1
/Users/fbrv016/Desktop/sexdet_auswertung_R/qPCRRohdaten/23_8_9_SEXDet_x-marker_data02.xls	B2	female	HT2	adult	19We33_2_HT2F_5ng	VSSC	REFERENCE	22.3314	1
/Users/fbrv016/Desktop/sexdet_auswertung_R/qPCRRohdaten/23_8_9_SEXDet_x-marker_data02.xls	B3	female	HT2	adult	19We33_2_HT2F_5ng	VSSC	REFERENCE	22.4827	1
/Users/fbrv016/Desktop/sexdet_auswertung_R/qPCRRohdaten/23_8_9_SEXDet_x-marker_data02.xls	B4	female	HT2	adult	19We33_2_HT2F_5ng	SL4108_intron	REFERENCE	21.3551	1
/Users/fbrv016/Desktop/sexdet_auswertung_R/qPCRRohdaten/23_8_9_SEXDet_x-marker_data02.xls	B5	female	HT2	adult	19We33_2_HT2F_5ng	SL4108_intron	REFERENCE	21.3496	1
/Users/fbrv016/Desktop/sexdet_auswertung_R/qPCRRohdaten/23_8_9_SEXDet_x-marker_data02.xls	B6	female	HT2	adult	19We33_2_HT2F_5ng	SL4108_intron	REFERENCE	21.3015	1
/Users/fbrv016/Desktop/sexdet_auswertung_R/qPCRRohdaten/23_8_9_SEXDet_x-marker_data02.xls	B7	female	HT2	adult	19We33_2_HT2F_5ng	SL3442	REFERENCE	21.4554	1
/Users/fbrv016/Desktop/sexdet_auswertung_R/qPCRRohdaten/23_8_9_SEXDet_x-marker_data02.xls	B8	female	HT2	adult	19We33_2_HT2F_5ng	SL3442	REFERENCE	21.4667	1
/Users/fbrv016/Desktop/sexdet_auswertung_R/qPCRRohdaten/23_8_9_SEXDet_x-marker_data02.xls	B9	female	HT2	adult	19We33_2_HT2F_5ng	SL3442	REFERENCE	21.5492	1
/Users/fbrv016/Desktop/sexdet_auswertung_R/qPCRRohdaten/23_8_9_SEXDet_x-marker_data02.xls	B10	female	HT2	adult	19We33_2_HT2F_5ng	AL40057neu	REFERENCE	24.3788	1
/Users/fbrv016/Desktop/sexdet_auswertung_R/qPCRRohdaten/23_8_9_SEXDet_x-marker_data02.xls	B11	female	HT2	adult	19We33_2_HT2F_5ng	AL40057neu	REFERENCE	24.2361	1
/Users/fbrv016/Desktop/sexdet_auswertung_R/qPCRRohdaten/23_8_9_SEXDet_x-marker_data02.xls	B12	female	HT2	adult	19We33_2_HT2F_5ng	AL40057neu	REFERENCE	24.1166	1
/Users/fbrv016/Desktop/sexdet_auswertung_R/qPCRRohdaten/23_8_9_SEXDet_x-marker_data02.xls	C1	female	HT2	adult	19Bue44_8_HT2F_5ng	VSSC	UNKNOWN	22.9395	1
/Users/fbrv016/Desktop/sexdet_auswertung_R/qPCRRohdaten/23_8_9_SEXDet_x-marker_data02.xls	C2	female	HT2	adult	19Bue44_8_HT2F_5ng	VSSC	UNKNOWN	22.8994	1
/Users/fbrv016/Desktop/sexdet_auswertung_R/qPCRRohdaten/23_8_9_SEXDet_x-marker_data02.xls	C3	female	HT2	adult	19Bue44_8_HT2F_5ng	VSSC	UNKNOWN	22.8721	1
/Users/fbrv016/Desktop/sexdet_auswertung_R/qPCRRohdaten/23_8_9_SEXDet_x-marker_data02.xls	C4	female	HT2	adult	19Bue44_8_HT2F_5ng	SL4108_intron	UNKNOWN	21.8644	1
/Users/fbrv016/Desktop/sexdet_auswertung_R/qPCRRohdaten/23_8_9_SEXDet_x-marker_data02.xls	C5	female	HT2	adult	19Bue44_8_HT2F_5ng	SL4108_intron	UNKNOWN	21.8374	1
/Users/fbrv016/Desktop/sexdet_auswertung_R/qPCRRohdaten/23_8_9_SEXDet_x-marker_data02.xls	C6	female	HT2	adult	19Bue44_8_HT2F_5ng	SL4108_intron	UNKNOWN	21.8597	1
/Users/fbrv016/Desktop/sexdet_auswertung_R/qPCRRohdaten/23_8_9_SEXDet_x-marker_data02.xls	C7	female	HT2	adult	19Bue44_8_HT2F_5ng	SL3442	UNKNOWN	21.9881	1
/Users/fbrv016/Desktop/sexdet_auswertung_R/qPCRRohdaten/23_8_9_SEXDet_x-marker_data02.xls	C8	female	HT2	adult	19Bue44_8_HT2F_5ng	SL3442	UNKNOWN	22.0037	1
/Users/fbrv016/Desktop/sexdet_auswertung_R/qPCRRohdaten/23_8_9_SEXDet_x-marker_data02.xls	C9	female	HT2	adult	19Bue44_8_HT2F_5ng	SL3442	UNKNOWN	22.1752	1
/Users/fbrv016/Desktop/sexdet_auswertung_R/qPCRRohdaten/23_8_9_SEXDet_x-marker_data02.xls	C10	female	HT2	adult	19Bue44_8_HT2F_5ng	AL40057neu	UNKNOWN	24.7092	1
/Users/fbrv016/Desktop/sexdet_auswertung_R/qPCRRohdaten/23_8_9_SEXDet_x-marker_data02.xls	C11	female	HT2	adult	19Bue44_8_HT2F_5ng	AL40057neu	UNKNOWN	24.9221	1
/Users/fbrv016/Desktop/sexdet_auswertung_R/qPCRRohdaten/23_8_9_SEXDet_x-marker_data02.xls	C12	female	HT2	adult	19Bue44_8_HT2F_5ng	AL40057neu	UNKNOWN	24.7684	1
/Users/fbrv016/Desktop/sexdet_auswertung_R/qPCRRohdaten/23_8_9_SEXDet_x-marker_data02.xls	D1	male	HT2	adult	19Bue102HT2M_5ng	VSSC	UNKNOWN	23.363	1
/Users/fbrv016/Desktop/sexdet_auswertung_R/qPCRRohdaten/23_8_9_SEXDet_x-marker_data02.xls	D2	male	HT2	adult	19Bue102HT2M_5ng	VSSC	UNKNOWN	23.3629	1
/Users/fbrv016/Desktop/sexdet_auswertung_R/qPCRRohdaten/23_8_9_SEXDet_x-marker_data02.xls	D3	male	HT2	adult	19Bue102HT2M_5ng	VSSC	UNKNOWN	23.3868	1
/Users/fbrv016/Desktop/sexdet_auswertung_R/qPCRRohdaten/23_8_9_SEXDet_x-marker_data02.xls	D4	male	HT2	adult	19Bue102HT2M_5ng	SL4108_intron	UNKNOWN	22.3112	1
/Users/fbrv016/Desktop/sexdet_auswertung_R/qPCRRohdaten/23_8_9_SEXDet_x-marker_data02.xls	D5	male	HT2	adult	19Bue102HT2M_5ng	SL4108_intron	UNKNOWN	22.3877	1
/Users/fbrv016/Desktop/sexdet_auswertung_R/qPCRRohdaten/23_8_9_SEXDet_x-marker_data02.xls	D6	male	HT2	adult	19Bue102HT2M_5ng	SL4108_intron	UNKNOWN	22.3569	1
/Users/fbrv016/Desktop/sexdet_auswertung_R/qPCRRohdaten/23_8_9_SEXDet_x-marker_data02.xls	D7	male	HT2	adult	19Bue102HT2M_5ng	SL3442	UNKNOWN	22.6012	1
/Users/fbrv016/Desktop/sexdet_auswertung_R/qPCRRohdaten/23_8_9_SEXDet_x-marker_data02.xls	D8	male	HT2	adult	19Bue102HT2M_5ng	SL3442	UNKNOWN	22.628	1
/Users/fbrv016/Desktop/sexdet_auswertung_R/qPCRRohdaten/23_8_9_SEXDet_x-marker_data02.xls	D9	male	HT2	adult	19Bue102HT2M_5ng	SL3442	UNKNOWN	22.6001	1
/Users/fbrv016/Desktop/sexdet_auswertung_R/qPCRRohdaten/23_8_9_SEXDet_x-marker_data02.xls	D10	male	HT2	adult	19Bue102HT2M_5ng	AL40057neu	UNKNOWN	24.4941	1
/Users/fbrv016/Desktop/sexdet_auswertung_R/qPCRRohdaten/23_8_9_SEXDet_x-marker_data02.xls	D11	male	HT2	adult	19Bue102HT2M_5ng	AL40057neu	UNKNOWN	24.5666	1
/Users/fbrv016/Desktop/sexdet_auswertung_R/qPCRRohdaten/23_8_9_SEXDet_x-marker_data02.xls	D12	male	HT2	adult	19Bue102HT2M_5ng	AL40057neu	UNKNOWN	24.2921	1
/Users/fbrv016/Desktop/sexdet_auswertung_R/qPCRRohdaten/23_8_9_SEXDet_x-marker_data02.xls	E1	male	HT2	adult	19Bue21HT2M_5ng	VSSC	UNKNOWN	23.4495	1
/Users/fbrv016/Desktop/sexdet_auswertung_R/qPCRRohdaten/23_8_9_SEXDet_x-marker_data02.xls	E3	male	HT2	adult	19Bue21HT2M_5ng	VSSC	UNKNOWN	23.4598	1
/Users/fbrv016/Desktop/sexdet_auswertung_R/qPCRRohdaten/23_8_9_SEXDet_x-marker_data02.xls	E4	male	HT2	adult	19Bue21HT2M_5ng	SL4108_intron	UNKNOWN	22.4331	1
/Users/fbrv016/Desktop/sexdet_auswertung_R/qPCRRohdaten/23_8_9_SEXDet_x-marker_data02.xls	E5	male	HT2	adult	19Bue21HT2M_5ng	SL4108_intron	UNKNOWN	22.4017	1
/Users/fbrv016/Desktop/sexdet_auswertung_R/qPCRRohdaten/23_8_9_SEXDet_x-marker_data02.xls	E6	male	HT2	adult	19Bue21HT2M_5ng	SL4108_intron	UNKNOWN	22.43	1
/Users/fbrv016/Desktop/sexdet_auswertung_R/qPCRRohdaten/23_8_9_SEXDet_x-marker_data02.xls	E7	male	HT2	adult	19Bue21HT2M_5ng	SL3442	UNKNOWN	22.6566	1
/Users/fbrv016/Desktop/sexdet_auswertung_R/qPCRRohdaten/23_8_9_SEXDet_x-marker_data02.xls	E8	male	HT2	adult	19Bue21HT2M_5ng	SL3442	UNKNOWN	22.6093	1
/Users/fbrv016/Desktop/sexdet_auswertung_R/qPCRRohdaten/23_8_9_SEXDet_x-marker_data02.xls	E9	male	HT2	adult	19Bue21HT2M_5ng	SL3442	UNKNOWN	22.6115	1
/Users/fbrv016/Desktop/sexdet_auswertung_R/qPCRRohdaten/23_8_9_SEXDet_x-marker_data02.xls	E10	male	HT2	adult	19Bue21HT2M_5ng	AL40057neu	UNKNOWN	24.5018	1
/Users/fbrv016/Desktop/sexdet_auswertung_R/qPCRRohdaten/23_8_9_SEXDet_x-marker_data02.xls	E11	male	HT2	adult	19Bue21HT2M_5ng	AL40057neu	UNKNOWN	24.6208	1
/Users/fbrv016/Desktop/sexdet_auswertung_R/qPCRRohdaten/23_8_9_SEXDet_x-marker_data02.xls	E12	male	HT2	adult	19Bue21HT2M_5ng	AL40057neu	UNKNOWN	24.2769	1
/Users/fbrv016/Desktop/sexdet_auswertung_R/qPCRRohdaten/23_8_9_SEXDet_x-marker_data02.xls	F1	male	HT2	adult	19Bue34HT2M_5ng	VSSC	UNKNOWN	23.6024	1
/Users/fbrv016/Desktop/sexdet_auswertung_R/qPCRRohdaten/23_8_9_SEXDet_x-marker_data02.xls	F2	male	HT2	adult	19Bue34HT2M_5ng	VSSC	UNKNOWN	23.5645	1
/Users/fbrv016/Desktop/sexdet_auswertung_R/qPCRRohdaten/23_8_9_SEXDet_x-marker_data02.xls	F3	male	HT2	adult	19Bue34HT2M_5ng	VSSC	UNKNOWN	23.5587	1
/Users/fbrv016/Desktop/sexdet_auswertung_R/qPCRRohdaten/23_8_9_SEXDet_x-marker_data02.xls	F4	male	HT2	adult	19Bue34HT2M_5ng	SL4108_intron	UNKNOWN	22.5689	1
/Users/fbrv016/Desktop/sexdet_auswertung_R/qPCRRohdaten/23_8_9_SEXDet_x-marker_data02.xls	F5	male	HT2	adult	19Bue34HT2M_5ng	SL4108_intron	UNKNOWN	22.5245	1
/Users/fbrv016/Desktop/sexdet_auswertung_R/qPCRRohdaten/23_8_9_SEXDet_x-marker_data02.xls	F6	male	HT2	adult	19Bue34HT2M_5ng	SL4108_intron	UNKNOWN	22.5675	1
/Users/fbrv016/Desktop/sexdet_auswertung_R/qPCRRohdaten/23_8_9_SEXDet_x-marker_data02.xls	F7	male	HT2	adult	19Bue34HT2M_5ng	SL3442	UNKNOWN	22.7363	1
/Users/fbrv016/Desktop/sexdet_auswertung_R/qPCRRohdaten/23_8_9_SEXDet_x-marker_data02.xls	F8	male	HT2	adult	19Bue34HT2M_5ng	SL3442	UNKNOWN	22.7859	1
/Users/fbrv016/Desktop/sexdet_auswertung_R/qPCRRohdaten/23_8_9_SEXDet_x-marker_data02.xls	F9	male	HT2	adult	19Bue34HT2M_5ng	SL3442	UNKNOWN	22.7588	1
/Users/fbrv016/Desktop/sexdet_auswertung_R/qPCRRohdaten/23_8_9_SEXDet_x-marker_data02.xls	F10	male	HT2	adult	19Bue34HT2M_5ng	AL40057neu	UNKNOWN	24.7615	1
/Users/fbrv016/Desktop/sexdet_auswertung_R/qPCRRohdaten/23_8_9_SEXDet_x-marker_data02.xls	F11	male	HT2	adult	19Bue34HT2M_5ng	AL40057neu	UNKNOWN	24.6305	1
/Users/fbrv016/Desktop/sexdet_auswertung_R/qPCRRohdaten/23_8_9_SEXDet_x-marker_data02.xls	F12	male	HT2	adult	19Bue34HT2M_5ng	AL40057neu	UNKNOWN	24.411	1
/Users/fbrv016/Desktop/sexdet_auswertung_R/qPCRRohdaten/23_8_9_SEXDet_x-marker_data02.xls	G1	female	HT2	adult	19Sp32W_5ng	VSSC	UNKNOWN	22.5867	1
/Users/fbrv016/Desktop/sexdet_auswertung_R/qPCRRohdaten/23_8_9_SEXDet_x-marker_data02.xls	G2	female	HT2	adult	19Sp32W_5ng	VSSC	UNKNOWN	22.5635	1
/Users/fbrv016/Desktop/sexdet_auswertung_R/qPCRRohdaten/23_8_9_SEXDet_x-marker_data02.xls	G3	female	HT2	adult	19Sp32W_5ng	VSSC	UNKNOWN	22.7885	1
/Users/fbrv016/Desktop/sexdet_auswertung_R/qPCRRohdaten/23_8_9_SEXDet_x-marker_data02.xls	G4	female	HT2	adult	19Sp32W_5ng	SL4108_intron	UNKNOWN	21.52	1
/Users/fbrv016/Desktop/sexdet_auswertung_R/qPCRRohdaten/23_8_9_SEXDet_x-marker_data02.xls	G5	female	HT2	adult	19Sp32W_5ng	SL4108_intron	UNKNOWN	21.6861	1
/Users/fbrv016/Desktop/sexdet_auswertung_R/qPCRRohdaten/23_8_9_SEXDet_x-marker_data02.xls	G6	female	HT2	adult	19Sp32W_5ng	SL4108_intron	UNKNOWN	21.6178	1
/Users/fbrv016/Desktop/sexdet_auswertung_R/qPCRRohdaten/23_8_9_SEXDet_x-marker_data02.xls	G7	female	HT2	adult	19Sp32W_5ng	SL3442	UNKNOWN	21.7392	1
/Users/fbrv016/Desktop/sexdet_auswertung_R/qPCRRohdaten/23_8_9_SEXDet_x-marker_data02.xls	G8	female	HT2	adult	19Sp32W_5ng	SL3442	UNKNOWN	21.7759	1
/Users/fbrv016/Desktop/sexdet_auswertung_R/qPCRRohdaten/23_8_9_SEXDet_x-marker_data02.xls	G9	female	HT2	adult	19Sp32W_5ng	SL3442	UNKNOWN	21.9994	1
/Users/fbrv016/Desktop/sexdet_auswertung_R/qPCRRohdaten/23_8_9_SEXDet_x-marker_data02.xls	G10	female	HT2	adult	19Sp32W_5ng	AL40057neu	UNKNOWN	24.7062	1
/Users/fbrv016/Desktop/sexdet_auswertung_R/qPCRRohdaten/23_8_9_SEXDet_x-marker_data02.xls	G11	female	HT2	adult	19Sp32W_5ng	AL40057neu	UNKNOWN	25.1452	1
/Users/fbrv016/Desktop/sexdet_auswertung_R/qPCRRohdaten/23_8_9_SEXDet_x-marker_data02.xls	G12	female	HT2	adult	19Sp32W_5ng	AL40057neu	UNKNOWN	24.4821	1
