# Supplementary material for: Evidence for feminized genetic males in a flea beetle using newly identified X‐linked markers
Source: Ecol Evol. 2024 Aug 12;14(8):e70123. doi: 10.1002/ece3.70123 (PMC11318108; doi:10.1002/ece3.70123)
Supplement: Supplementary file 3 — Table S3. [file ECE3-14-e70123-s003.xlsx]

## Sheet: Sheet 1
SampleName	date	plate_no	CT_SL_mean	sd_SL_CT	Zwei_hoch_ddCT_AL	Zwei_hoch_ddCT_VSSC	Zwei_hoch_ddCT_SL4108_intron	Zwei_hoch_ddCT_SL3442	sex	haplotype	developmental_stage	genetic_sex_VSSC	genetic_sex_SL4108_intron	genetic_sex_SL3442	genetic_sex
18Pev17HT1S	2023-08-30	1	1.14647	0.0657491	1		1.09998	1.19296	female	HT1S	adult	unknown	female	female	female
19Bue100HT1S	2023-08-30	1	0.898819	0.0437959	1	0.860593	0.889258	0.946605	female	HT1S	adult	female	female	female	female
19Bue102HT2M_5ng	2023-08-09	1	0.553359	0.02747	1	0.584042	0.544982	0.531053	male	HT2	adult	male	male	male	male
19Bue136HT1S	2023-08-30	1	0.541407	0.0639956	1	0.495071	0.514724	0.614426	female	HT1S	adult	male	male	male	male
19Bue149HT1S	2023-08-30	1	0.943463	0.101278	1	0.859197	0.915369	1.05582	female	HT1S	adult	female	female	female	female
19Bue21HT2M_5ng	2023-08-09	1	0.536866	0.0173199	1	0.556383	0.523326	0.53089	male	HT2	adult	male	male	male	male
19Bue34HT2M_5ng	2023-08-09	1	0.539028	0.0201065	1	0.56193	0.524277	0.530877	male	HT2	adult	male	male	male	male
19Bue44_8_HT2F_5ng	2023-08-21	1	0.985353	0.022021	1	0.962417	1.00633	0.987314	female	HT2	adult	female	female	female	female
19Gue145L	2023-10-06	2	0.504034	0.00745593	1	0.50088	0.498673	0.512549	female	HT1	larvae	male	male	male	male
19Gue145L10	2023-10-05	1	0.553978	0.0427453	1	0.56415	0.507064	0.59072	female	HT1	larvae	male	male	male	male
19Gue145L12	2023-10-05	1	0.864451	0.0305673	1	0.888112	0.829938	0.875302	female	HT1	larvae	female	female	female	female
19Gue145L13	2023-10-05	1	0.871874	0.0318407	1	0.872954	0.839507	0.903161	female	HT1	larvae	female	female	female	female
19Gue145L15	2023-10-05	1	0.902318	0.0429086	1	0.898851	0.861248	0.946855	female	HT1	larvae	female	female	female	female
19Gue145L2	2023-10-02	1	0.902622	0.0242427	1	0.919765		0.88548	female	HT1	larvae	female	unknown	female	female
19Gue145L3	2023-10-02	1	0.910053	0.0545296	1	0.936961	0.847299	0.945898	female	HT1	larvae	female	female	female	female
19Gue145L5	2023-10-06	2	0.832218	0.0134545	1	0.820836	0.828751	0.847067	female	HT1	larvae	female	female	female	female
19Gue145L6	2023-10-02	1	1.05504	0.043415	1	1.10509	1.02767	1.03235	female	HT1	larvae	female	female	female	female
19Gue145L7	2023-10-02	1	0.981282	0.0558458	1	1.01538	0.916833	1.01163	female	HT1	larvae	female	female	female	female
19Gue145L9	2023-10-06	2	0.867372	0.0115108	1	0.876727	0.854518	0.870872	female	HT1	larvae	female	female	female	female
19Gue161L2	2023-10-06	1	0.869262	0.0285543	1	0.902198	0.854125	0.851464	female	HT1	larvae	female	female	female	female
19Gue161L4	2023-10-06	1	0.969537	0.00557156	1	0.975772	0.965045	0.967796	female	HT1	larvae	female	female	female	female
19Gue161L5	2023-10-06	1	0.964949	0.0286482	1	0.992845	0.935603	0.966399	female	HT1	larvae	female	female	female	female
19Gue161L6	2023-10-06	1	0.969384	0.0502684	1	1.01777	0.917427	0.972953	female	HT1	larvae	female	female	female	female
19Gue161L7	2023-10-06	2	0.963903	0.00919333	1	0.96666	0.953647	0.971402	female	HT1	larvae	female	female	female	female
19Gue161L8	2023-10-06	2	0.923949	0.0195528	1	0.943282	0.924383	0.904183	female	HT1	larvae	female	female	female	female
19Gue161L9	2023-10-06	2	0.894111	0.0491755	1	0.855608	0.949506	0.877219	female	HT1	larvae	female	female	female	female
19Gue181HT1L	2023-10-11	1	0.520202	0.0200068	1	0.519157	0.500739	0.540711	female	HT1	larvae	male	male	male	male
19Gue181HT1L3	2023-10-11	1	0.889745	0.0128157	1	0.874963	0.89653	0.897742	female	HT1	larvae	female	female	female	female
19Gue181HT1L4	2023-10-11	1	0.902217	0.00886834	1	0.895344	0.899079	0.912227	female	HT1	larvae	female	female	female	female
19Gue181HT1L6	2023-10-11	1	0.93274	0.0366696	1	0.892455	0.964174	0.941592	female	HT1	larvae	female	female	female	female
19Gue181L9HT1	2023-10-11	3	1.02041	0.0416898	1	1.02377	1.06032	0.977146	female	HT1	larvae	female	female	female	female
19Gue198HT1S	2023-08-30	1	0.992322	0.0862477	1	0.937664	0.947553	1.09175	female	HT1S	adult	female	female	female	female
19Gue1HT1S	2023-08-30	1	1.0741	0.12289	1	0.944202	1.08957	1.18852	female	HT1S	adult	female	female	female	female
19Sp32W_5ng	2023-08-24	1	1.02456	0.00643998	1	1.02937	1.02707	1.01725	female	HT2	adult	female	female	female	female
19We33_2_HT2F_5ng	2023-08-09	1	1	0	1	1	1	1	female	HT2	adult	female	female	female	female
23Bue102_HT1W_5ng	2023-08-21	1	0.479462	0.0520486	1	0.487975	0.423681	0.526729	female	HT1	adult	male	male	male	male
23Bue125LIII-7HT2M	2023-10-11	3	0.579073	0.00599074	1	0.584063	0.572429	0.580726	male	HT2	larvae	male	male	male	male
23Bue125LIII6HT2W	2023-10-11	2	1.08117	0.0113892	1		1.08922	1.07311	female	HT2	larvae	unknown	female	female	female
23Bue129HT2_M_5ng	2023-08-21	1	0.342934	0.0263378	1	0.35109	0.313483	0.364228	male	HT2	adult	male	male	male	male
23Bue142_HT2M	2023-08-24	1	0.541575	0.0154319	1	0.538837	0.527695	0.558193	male	HT2	adult	male	male	male	male
23Bue143_HT2M_5ng	2023-08-22	2	0.397335	0.15702	1	0.508365		0.286306	male	HT2	adult	male	unknown	male	male
23Bue146Ht1SWZhehao	2023-10-09	1	0.906507	0.0289869	1	0.884754	0.895353	0.939414	female	HT1S	adult	female	female	female	female
23Bue15HT1S	2023-10-10	1	0.909421	0.0229845	1	0.905861	0.888424	0.933978	female	HT1S	adult	female	female	female	female
23Bue173LIII-2HT2W	2023-10-11	3	1	0	1	1	1	1	female	HT2	larvae	female	female	female	female
23Bue194HT1W	2023-10-09	1	0.927609	0.0331228	1	0.923902	0.896496	0.96243	female	HT1	adult	female	female	female	female
23Bue201HT2W	2023-10-09	1	0.826242	0.0300037	1	0.805026		0.847458	female	HT2	adult	female	unknown	female	female
23Bue201L6HT2_5ng	2023-10-11	1	1	0	1	1	1	1	female	HT2	larvae	female	female	female	female
23Bue201L7HT2W	2023-10-11	3	1.04621	0.0209353	1	1.04109	1.06924	1.02832	female	HT2	larvae	female	female	female	female
23Bue201L8_HT2W	2023-09-15	1	1	0	1	1	1	1	female	HT2	larvae	female	female	female	female
23Bue201L9_5ng	2023-08-07	1	0.498587	0.0335281	1	0.513229	0.522304	0.460229	male	HT2	larvae	male	male	male	male
23Bue202L17_HT1	2023-09-20	1	0.95296	0.0177881	1	0.971377	0.935876	0.951626	female	HT1	larvae	female	female	female	female
23Bue202L18_HT1	2023-09-20	1	1.0126	0.0471475	1	1.06446	0.97231	1.00104	female	HT1	larvae	female	female	female	female
23Bue220HT2W	2023-08-24	2	1.18967	0.100446	1	1.09561	1.29547	1.17792	female	HT2	adult	female	female	female	female
23Bue229HT1W	2023-08-24	2	1.2108	0.0635955	1	1.16252	1.28286	1.18703	female	HT1	adult	female	female	female	female
23Bue233L10_HT1	2023-09-19	1	0.947123	0.0685668	1	1.02628	0.905945	0.909148	female	HT1	larvae	female	female	female	female
23Bue233L11HT1	2023-09-15	1	0.934294	0.0117137	1	0.947276	0.924513	0.931094	female	HT1	larvae	female	female	female	female
23Bue233L12HT1	2023-09-15	1	1.00403	0.0335275	1	1.03881	0.971912	1.00136	female	HT1	larvae	female	female	female	female
23Bue233L13HT1	2023-09-15	1	1.08	0.0133846	1	1.08179	1.0924	1.06581	female	HT1	larvae	female	female	female	female
23Bue233L14HT1	2023-09-15	1	1.02228	0.0223244	1	1.04799	1.0078	1.01104	female	HT1	larvae	female	female	female	female
23Bue233L15HT1	2023-09-15	1	1.19205	0.0364105	1	1.21019	1.21584	1.15014	female	HT1	larvae	female	female	female	female
23Bue233L16HT1	2023-09-15	1	1.17877	0.0575724	1	1.21579	1.11244	1.20809	female	HT1	larvae	female	female	female	female
23Bue233L9_HT1	2023-09-19	1	0.882649	0.0224016	1	0.898489		0.866809	female	HT1	larvae	female	unknown	female	female
23Bue233_HT1W_5ng	2023-08-21	1	0.955588	0.0375353	1	0.997666	0.92555	0.943549	female	HT1	adult	female	female	female	female
23Bue234_HT1W_5ng	2023-10-09	1	1.36093	0.272885	1	1.04792	1.48605	1.54882	female	HT1	adult	female	female	female	female
23Bue239LII-1HT2W	2023-10-11	3	0.898943	0.0405703	1		0.927631	0.870256	female	HT2	larvae	unknown	female	female	female
23Bue240HT2W	2023-10-10	1	1.02029	0.0314595	1	1.00876	0.996215	1.05588	female	HT2	adult	female	female	female	female
23Bue247HT2W	2023-10-10	1	1	0	1	1	1	1	female	HT2	adult	female	female	female	female
23Bue252L1_HT1	2023-09-19	1	0.881409	0.0253251	1	0.899317		0.863502	female	HT1	larvae	female	unknown	female	female
23Bue252L2_HT1	2023-09-19	1	0.876248	0.0420837	1	0.907503	0.828397	0.892846	female	HT1	larvae	female	female	female	female
23Bue252L3_HT1	2023-09-19	1	0.944917	0.0251032	1	0.97271	0.923892	0.938147	female	HT1	larvae	female	female	female	female
23Bue252L5_HT1	2023-09-20	1	0.900903	0.0908348	1	0.992498	0.810848	0.899362	female	HT1	larvae	female	female	female	female
23Bue252L6_HT1	2023-09-20	1	0.925404	0.105237	1	1.023	0.813906	0.939308	female	HT1	larvae	female	female	female	female
23Bue252L7_HT1	2023-09-20	1	0.937422	0.038567	1	0.979879	0.904554	0.927833	female	HT1	larvae	female	female	female	female
23Bue25LIII-5HT2M	2023-10-11	3	0.406433	0.0234642	1	0.397257	0.388943	0.433098	male	HT2	larvae	male	male	male	male
23Bue37_HT1W_5ng	2023-08-21	1	1.04945	0.0698687	1	1.0852	0.96894	1.09421	female	HT1	adult	female	female	female	female
23Bue38_HT2W_5ng	2023-08-21	1	0.890163	0.0706049	1	0.84459	0.854407	0.971493	female	HT2	adult	female	female	female	female
23Bue52_HT1W_5ng	2023-08-22	2	0.634318	0.0148239	1		0.623836	0.6448	female	HT1	adult	unknown	male	male	male
23Bue53L3_5ng	2023-08-07	1	0.45933	0.0102938	1	0.459286	0.449059	0.469646	male	HT2	larvae	male	male	male	male
23Bue56HT2M	2023-08-24	2	0.563658	0.0577159	1	0.501088	0.614814	0.575072	male	HT2	adult	male	male	male	male
23Bue57HT1W	2023-08-24	2	0.822647	0.00139777	1		0.823635	0.821658	female	HT1	adult	unknown	female	female	female
23Bue59HT2W	2023-10-09	1	0.884631	0.0229695	1		0.868389	0.900873	female	HT2	adult	unknown	female	female	female
23Bue61HT2M	2023-10-09	1	0.312333	0.0221031	1	0.304501	0.295213	0.337286	male	HT2	adult	male	male	male	male
23Bue63_HT1W_5ng	2023-08-22	2	0.997938	0.0358401	1	1.03627	0.965257	0.992289	female	HT1	adult	female	female	female	female
23Bue64HT1W_5ng	2023-08-22	2	0.940881	0.0866896	1	1.04066	0.884095	0.897884	female	HT1	adult	female	female	female	female
23Bue66HT1W	2023-08-24	2	1.03478	0.0846749	1	0.941227	1.05696	1.10616	female	HT1	adult	female	female	female	female
23BueHT2W	2023-10-09	1	1	0	1	1	1	1	female	HT2	adult	female	female	female	female
23Pev64HT1S	2023-10-10	1	0.914502	0.0226256	1		0.9305	0.898503	female	HT1S	adult	unknown	female	female	female
23Pev70HT1S	2023-10-10	1	0.895166	0.0118988	1		0.90358	0.886752	female	HT1S	adult	unknown	female	female	female
DNAHT2Fki21_5ng	2023-08-09	1	0.844939	0.0154105	1	0.862089	0.832252	0.840477	female	HT2	adult	female	female	female	female
Rest28_HT1S	2023-08-24	1	0.630358	0.0289223	1	0.609906	0.650809		female	HT1S	adult	male	male	unknown	male
Rest30_HT1S	2023-08-24	1	0.91693	0.0265967	1	0.931671	0.886227	0.932893	female	HT1S	adult	female	female	female	female
Rest35_HT1S	2023-10-10	1	0.662056	0.0313725	1	0.632219	0.659183	0.694767	female	HT1S	adult	male	male	male	male
Rest41_HT1S	2023-08-24	1	1.19558	0.0237257	1		1.21236	1.1788	female	HT1S	adult	unknown	female	female	female
