# Supplementary material for: Evidence for feminized genetic males in a flea beetle using newly identified X‐linked markers
Source: Ecol Evol. 2024 Aug 12;14(8):e70123. doi: 10.1002/ece3.70123 (PMC11318108; doi:10.1002/ece3.70123)
Supplement: Supplementary file 4 — Data S1. [file ECE3-14-e70123-s004.Rmd]

---
title: "analysis of qPCR-genetic sex validation"
output:
  html_notebook: default
  word_document: default
  pdf_document: default
---

```{r}
#installing libraries
#install.packages("dplyr")
#install.packages("tidyverse")
#install.packages("readxl")
#install.packages("ggplot2")
#install.packages("cowplot")
#install.packages("purrr")
#install.packages("gridExtra")
#install.packages("gmodels")
#install.packages("openxlsx")
#install.packages("cowplot")
```

```{r}
library(dplyr)
library(readxl)
library(cowplot)
library(ggplot2)
library(purrr)
library(gridExtra)
library(gmodels)
library(openxlsx)
library(tidyr)
library(cowplot)
```

```{r}
#set Working directory
setwd("~/Desktop/sexdet_auswertung_R")
```

```{r}
#import files
excel_files <- list.files(path = "/Users/fbrv016/Desktop/sexdet_auswertung_R/qPCRRohdaten", pattern = "\\.xls$", full.names = TRUE)

data_frames <- list()

for (file_path in excel_files) {
  df <- read_excel(file_path,
           sheet = "Results",
           range = "A1:J85",
           col_names = TRUE,
)

  #noNA
  df <- na.omit(df)
  df <- subset(df, !(Cт == "NA"))

  #numeric_Ct
  df$Cт <- as.numeric(df$Cт)
  
 #print(df)
  
  #define factors
  df$sex <- as.factor(df$sex)
  df$Task <- as.factor(df$Task)
  df$developmental_stage <- as.factor(df$developmental_stage)
  df$haplotype <- as.factor(df$haplotype)
  df$SampleNamef <- as.factor(df$SampleName)
  df$TargetNamef <- as.factor(df$TargetName)

 
#distribution of Ct-values. check for outliers
dotchart(df$Cт) 
boxplot(df$Cт, main = "Ct-value distribution within one plate", ylab = "Ct values")


  data_frames[[file_path]] <- df
  
}

```

calculation of sample size before filtering:

```{r}
# extract sample size info
extract_info <- function(df) {
  df |>
    distinct(SampleName, sex, haplotype, developmental_stage)
}

info_list <- lapply(data_frames, extract_info)

# remove duplicates
info_list <- lapply(info_list, function(df) distinct(df, SampleName, .keep_all = TRUE))

combined_info <- bind_rows(info_list, .id = "df_id")

sample_size_data_start <- combined_info |>
  group_by(haplotype, sex, developmental_stage) |>
  summarise(sample_size = n(), .groups = "drop")

#sample_size_including all technical replicates 
print(sample_size_data_start)

# sample size_only biological replicates
combined_info_uniq <- combined_info |>
  distinct(SampleName, .keep_all = TRUE)
sample_size_data_startuniq <- combined_info_uniq |>
  group_by(haplotype, sex, developmental_stage) |>
  summarise(sample_size = n(), .groups = "drop")
sample_size_data_startuniq
```

```{r}
#extract all samples for summary supplementary table
extract_info <- function(df) {
  df |>
    select(Well, sex, haplotype, developmental_stage, SampleName, TargetName, Task, Cт, plate_no)
}

info_list <- lapply(data_frames, extract_info)

info_list <- lapply(info_list, extract_info)

row_data_table <- bind_rows(info_list, .id = "df_id")

write.xlsx(row_data_table, "Supplement_table_row_data_table.xlsx", rowNames = FALSE)
```

```{r}
#Filtering: delete Ct values <= 26.5. technical error.
cleaned_data <- lapply(data_frames, function(df) {
  df|>
    filter(Cт <= 26.5)
})

#show deleted samples and Ct values
for (df in seq_along(data_frames)) {
  df1 <- data_frames[[df]]
  df2 <- cleaned_data[[df]]
  
  differences <- setdiff(df1, df2)
  
  cat("differences in data frames", names(data_frames)[df], ":\n")
  print(differences)
  cat("\n")
}
```

```{r}
#calculate mean and standard deviation of Ct values.
df_mean_list <- lapply(cleaned_data, function(df) {
  df |>
    group_by(SampleNamef, TargetNamef, Task) |>
    summarise(
      CTmean = mean(Cт),
      sdCT = sd(Cт),
      .groups = "drop"
    )
})

new_data_frames <- map2(cleaned_data, df_mean_list, ~ left_join(.x, .y, by = c("SampleNamef", "TargetNamef", "Task")))
```

```{r}
#if sdCt == NA, delete line. At least 2 samples should be used to calculate the mean and sdCt. If there is only one sample, remove the sample from the data set.

remove_rows_with_na <- function(df) {
  df_cleaned <- df[complete.cases(df), ]
  return(df_cleaned)
}

dataframes_cleaned2 <- lapply(new_data_frames, remove_rows_with_na)

#show deleted samples
for (df in seq_along(new_data_frames)) {
  df3 <- new_data_frames[[df]]
  df4 <- dataframes_cleaned2[[df]]

differences_sdCt <- setdiff(df3, df4)
 print(differences_sdCt)
}
```

```{r}
#if sdCT <= 0,5, delete sample. qPCR experiments are not consistend enough with higher sd values.

remove_rows_with_highsd <- function(df) {
  df_cleaned <- df[complete.cases(df) & df$sdCT <= 0.5, ]
  return(df_cleaned)
}

dataframes_cleaned3 <- lapply(new_data_frames, remove_rows_with_highsd)

#show deleted samples 
for (df in seq_along(new_data_frames)) {
  df5 <- dataframes_cleaned2[[df]]
  df6 <- dataframes_cleaned3[[df]]

differences_sdCt2 <- setdiff(df5, df6)
 print(differences_sdCt2)
}
```

```{r}
# check distribution again after filtering.
create_dotchart <- function(df) {
  dotchart(df$CTmean, main = "Dotchart")
}

dotcharts_list <- lapply(dataframes_cleaned3, create_dotchart)

```

calculation of copy number variation:

```{r}
# restructure the data sets. including all Ctmean of the different markers

dataframes_AL <- list()
dataframes_VSSC <- list()
dataframes_3442 <- list()
dataframes_4108 <- list()

for (i in seq_along(dataframes_cleaned3)) {
  df <- dataframes_cleaned3[[i]]
  
  # filter AL
  AL_rows <- df[df$TargetName == "AL40057neu", ]
    #filter VSSC
  VSSC_rows <- df[df$TargetName == "VSSC", ]
  # filter Sl4108
  SL4108_intron_rows <- df[df$TargetName == "SL4108_intron", ]
  # filter SL3442
  SL3442_rows <- df[df$TargetName == "SL3442", ]
  
  # extract CTmean_AL for each SampleName
  AL_df <- AL_rows |>
    select(SampleName, sex, haplotype, developmental_stage, Task, date, plate_no, CTmean_AL = CTmean)|>
    distinct(SampleName,  sex, haplotype, developmental_stage, Task, date, plate_no, CTmean_AL)
  
  # extract CTmean_VSSC for each SampleName
  VSSC_df <- VSSC_rows |>
    select(SampleName,  sex, haplotype, developmental_stage,Task, date, plate_no, CTmean_VSSC = CTmean)|>
   distinct(SampleName, sex, haplotype, developmental_stage, Task, date, plate_no, CTmean_VSSC)
  
   # extract CTmean_SL4108 for each SampleName
  SL4108_intron_df <- SL4108_intron_rows |>
    select(SampleName, sex, haplotype, developmental_stage, Task, date, plate_no, CTmean_SL4108_intron = CTmean)|>
   distinct(SampleName, sex, haplotype, developmental_stage, Task, date, plate_no, CTmean_SL4108_intron)
  
   # extract CTmean_SL3442 for each SampleName
   SL3442_df <- SL3442_rows |>
    select(SampleName, sex, haplotype, developmental_stage, Task, date, plate_no, CTmean_SL3442 = CTmean)|>
   distinct(SampleName, sex, haplotype, developmental_stage, Task, date, plate_no, CTmean_SL3442)
  
  # add dataframe to lists
  dataframes_AL[[i]] <- VSSC_df
  dataframes_VSSC[[i]] <- AL_df
  dataframes_4108[[i]] <- SL4108_intron_df
  dataframes_3442[[i]] <- SL3442_df
  
}
dataframes_combined <- list()

for (i in seq_along(dataframes_AL)) {
  AL_df <- dataframes_AL[[i]]
  VSSC_df <- dataframes_VSSC[[i]]
  SL3442_df <- dataframes_3442[[i]]
  SL4108_intron_df <- dataframes_4108[[i]]
  
combined_df <- left_join(AL_df, VSSC_df, by = c("SampleName", "sex", "haplotype", "developmental_stage", "Task", "date", "plate_no")) |>
     left_join(SL3442_df, by = c("SampleName", "sex", "haplotype", "developmental_stage", "Task", "date", "plate_no")) |>
     left_join(SL4108_intron_df, by = c("SampleName", "sex", "haplotype", "developmental_stage", "Task", "date", "plate_no"))
  
  # combined data frame
  dataframes_combined[[i]] <- combined_df
}

# display combined data frames
for (i in seq_along(dataframes_combined)) {
  cat("Kombiniertes DataFrame für DataFrame", i, ":\n")
  print(dataframes_combined[[i]])
  cat("\n")
}

```

```{r}
#filtering for calculation: if Ctmean_AL==NA ist, delete sample. without the autosomal gene the sample cannot be calculated.
dataframes_combined_cleaned <- list()

for (i in seq_along(dataframes_combined)) {
  df <- dataframes_combined[[i]]
  
  df_ALL_NA_cleaned <- df |>
    filter(!is.na(CTmean_AL))

  dataframes_combined_cleaned[[i]] <- df_ALL_NA_cleaned
}

#show deleted samples 
for (df in seq_along(dataframes_combined)) {
  df7 <- dataframes_combined[[df]]
  df8 <- dataframes_combined_cleaned[[df]]

differences_AL_NA <- setdiff(df7, df8)
 print(differences_AL_NA)
}
```

```{r}
# calculation of dCT
calculate_dCT <- function(df) {
  df |>
    mutate(
      dCT_VSSC = CTmean_VSSC - CTmean_AL,
      dCT_SL3442 = CTmean_SL3442 - CTmean_AL,
      dCT_SL4108_intron = CTmean_SL4108_intron - CTmean_AL,
      dCT_AL = CTmean_AL - CTmean_AL
    )
}

dataframes_dCT <- lapply(dataframes_combined_cleaned, calculate_dCT)

dataframes_dCT
```

```{r}
# calculation of the ddCT.
calculate_ddCT <- function(df) {
  dCT_VSSC_reference_value <- filter(df, Task == "REFERENCE")$dCT_VSSC
  dCT_AL_reference_value<- filter(df,  Task == "REFERENCE")$dCT_AL
  dCT_SL4108_reference_value <- filter(df,  Task == "REFERENCE")$dCT_SL4108_intron
  dCT_3442_reference_value <- filter(df,  Task == "REFERENCE")$dCT_SL3442

  df |>
    mutate(
      ddCT_AL = dCT_AL - dCT_AL_reference_value,
      ddCT_VSSC = dCT_VSSC - dCT_VSSC_reference_value,
      ddCT_SL4108_intron = dCT_SL4108_intron - dCT_SL4108_reference_value,
      ddCT_SL3442 = dCT_SL3442 - dCT_3442_reference_value

    )
}

dataframes_ddCT <- lapply(dataframes_dCT, calculate_ddCT)

for (i in seq_along(dataframes_ddCT)) {
  cat("DataFrame mit Differenzen für DataFrame", i, "für Task 'REFERENCE':\n")
  print(dataframes_ddCT[[i]])
  cat("\n")
}
```

```{r}
#calculation of amplificationfactor^(-ddCT)

# amplification factor/primer efficencies:
amplificationfactor_VSSC <- (10^(-1/-3.233599901))
amplificationfactor_SL4108_intron <- (10^(-1/-3.070499897))
amplificationfactor_SL3442 <- (10^(-1/-3.318900108))
amplificationfactor_AL40057neu <- (10^(-1/-3.715899944))

calculate_Zwei_hoch_ddCT <- function(df) {
  df |>
    mutate(
      Zwei_hoch_ddCT_AL = amplificationfactor_AL40057neu^(-ddCT_AL),
      Zwei_hoch_ddCT_VSSC = amplificationfactor_VSSC^(-ddCT_VSSC),
      Zwei_hoch_ddCT_SL4108_intron = amplificationfactor_SL4108_intron^(-ddCT_SL4108_intron),
      Zwei_hoch_ddCT_SL3442 = amplificationfactor_SL3442^(-ddCT_SL3442)
      )
}

dataframes_Zwei_hoch_ddCT <- lapply(dataframes_ddCT, calculate_Zwei_hoch_ddCT)

for (i in seq_along(dataframes_Zwei_hoch_ddCT)) {
  print(dataframes_Zwei_hoch_ddCT[[i]])
  cat("\n")
}
```

SampleName, developmental stage

```{r}
final_dataframe_selection <- function(df) {
  df |>
  select(SampleName, sex, haplotype, developmental_stage, date, plate_no, Zwei_hoch_ddCT_AL, Zwei_hoch_ddCT_VSSC, Zwei_hoch_ddCT_SL4108_intron, Zwei_hoch_ddCT_SL3442)
}

final_dataframe <- lapply(dataframes_Zwei_hoch_ddCT, final_dataframe_selection)

final_combined <- do.call(rbind, final_dataframe)

print(final_combined)
# check for duplicated sample names
duplicated_samples_combined <- final_combined |>
  group_by(SampleName, date, plate_no) |>
  filter(n() > 1)

print(duplicated_samples_combined)
```

```{r}
# check for more then 2 NAs
rows_to_remove <- rowSums(is.na(final_combined)) == 2
na_counts <- rowSums(is.na(final_combined))

print(na_counts)
df_final_filtered <- final_combined[!rows_to_remove, ]
na_counts_neu <- rowSums(is.na(df_final_filtered))
print(na_counts_neu)
print(df_final_filtered)
```
```{r}
#calculate mean of technical replicates to one value of as biological replicate
spalten_df_final2 <-  df_final_filtered |>
  select(SampleName, sex, plate_no, haplotype, developmental_stage, date) |>
  distinct(SampleName, .keep_all = TRUE)

df_final_filtereduniq <- df_final_filtered |>
  group_by(SampleName) |>
  select(-plate_no) |>
  summarise(across(where(is.numeric), mean, na.rm = TRUE), .groups = "drop") 

df_final_filtereduniq <- left_join(df_final_filtereduniq, spalten_df_final2, by = "SampleName")

```

Das filtern nach 0,7 -0,8 muss vorher passieren und in jedem Gen einzeln (also unter 0,7 genetisches Männchen, über 0,8 genetisches Weibchen, dazwischen unknown), bzw genetisches geschlecht zuweisen. Erst danach nach den mean und sd schauen und filtern. dann was dann noch übrig ist, schauen ob genetic sex bei allen drei genen übereinstimmt. ansonsten gendatenpunkt verwerfen.

```{r}
#define genetic sex as male for < 0.7 and female for > 0.8 and 0.7-0.8 for unknown sex
df_final_filtered_geneticsex <- df_final_filtereduniq |>
  rowwise() |>
   mutate(
    genetic_sex_VSSC = case_when(
      is.na(Zwei_hoch_ddCT_VSSC) ~ "unknown",
      Zwei_hoch_ddCT_VSSC < 0.7 ~ "male",
      Zwei_hoch_ddCT_VSSC >= 0.7 & Zwei_hoch_ddCT_VSSC <= 0.8 ~ "unknown",
      Zwei_hoch_ddCT_VSSC > 0.8 ~ "female"
    ),
    genetic_sex_SL4108_intron = case_when(
      is.na(Zwei_hoch_ddCT_SL4108_intron) ~ "unknown",
      Zwei_hoch_ddCT_SL4108_intron < 0.7 ~ "male",
      Zwei_hoch_ddCT_SL4108_intron >= 0.7 & Zwei_hoch_ddCT_SL4108_intron <= 0.8 ~ "unknown",
      Zwei_hoch_ddCT_SL4108_intron > 0.8 ~ "female"
    ),
    genetic_sex_SL3442 = case_when(
      is.na(Zwei_hoch_ddCT_SL3442) ~ "unknown",
      Zwei_hoch_ddCT_SL3442 < 0.7 ~ "male",
      Zwei_hoch_ddCT_SL3442 >= 0.7 & Zwei_hoch_ddCT_SL3442 <= 0.8 ~ "unknown",
      Zwei_hoch_ddCT_SL3442 > 0.8 ~ "female"
    )
  )
  
```

```{r}
#Assign a genetic sex to the sample. Test whether the different markers give the same result. The sex that occurs most frequently is assigned to the sample.
genetic_sex_columns <- grep("^genetic_sex_", colnames(df_final_filtered_geneticsex), value = TRUE)

# NA in geneticsex is also unknown geneticsex
df_final_filtered_geneticsex_noNA <- df_final_filtered_geneticsex |>
  mutate(across(all_of(genetic_sex_columns), ~ ifelse(is.na(.), "unknown", .)))

find_most_common_word <- function(words) {
  word_counts <- table(words)
  if (length(word_counts) > 0) {
    most_common <- names(word_counts)[which.max(word_counts)]
    return(most_common)
  } else {
    return(NULL)
  }
}

df_final_filtered_geneticsex_match <- df_final_filtered_geneticsex_noNA |>
  rowwise() |>
  mutate(
    most_common_word = find_most_common_word(c_across(starts_with("genetic_sex"))),
    Zwei_hoch_ddCT_VSSC = ifelse(
      is.null(most_common_word) || grepl(most_common_word, genetic_sex_VSSC, ignore.case = TRUE),
      Zwei_hoch_ddCT_VSSC,
      NA
    ),
    Zwei_hoch_ddCT_SL4108_intron = ifelse(
      is.null(most_common_word) || grepl(most_common_word, genetic_sex_SL4108_intron, ignore.case = TRUE),
      Zwei_hoch_ddCT_SL4108_intron,
      NA
    ),
    Zwei_hoch_ddCT_SL3442 = ifelse(
      is.null(most_common_word) || grepl(most_common_word, genetic_sex_SL3442, ignore.case = TRUE),
      Zwei_hoch_ddCT_SL3442,
      NA
    )
  ) |>
select(-most_common_word)

df_final_filtered_geneticsex_match <- df_final_filtered_geneticsex_match |>
  rowwise() |>
  mutate(
    genetic_sex_VSSC = case_when(
      is.na(Zwei_hoch_ddCT_VSSC) ~ "unknown",
      TRUE ~ as.character(genetic_sex_VSSC) 
    ),
    genetic_sex_SL4108_intron = case_when(
      is.na(Zwei_hoch_ddCT_SL4108_intron) ~ "unknown",
      TRUE ~ as.character(genetic_sex_SL4108_intron)
    ),
    genetic_sex_SL3442 = case_when(
      is.na(Zwei_hoch_ddCT_SL3442) ~ "unknown",
      TRUE ~ as.character(genetic_sex_SL3442)
    )
  )
```

Die Zeilen entfernen, die nur noch unknown enthalten.

```{r}
#delete samples that only contain unknown genetic sex
find_most_common_word <- function(words) {
  word_counts <- table(words)
  if (length(word_counts) > 0) {
    most_common <- names(sort(word_counts, decreasing = TRUE)[1])
    return(most_common)
  } else {
    return(NULL)
  }
}

df_final_filtered_geneticsex_matchall <- df_final_filtered_geneticsex_match |>
  rowwise() |>
  mutate(
    most_common_word = find_most_common_word(c_across(starts_with("genetic_sex"))),
    remove_row = ifelse(
      most_common_word == "unknown",
      TRUE,
      FALSE
    )
  ) |>
  filter(!remove_row) |>
  select(-most_common_word, -remove_row)

differences_unkown <- setdiff(df_final_filtered_geneticsex_match, df_final_filtered_geneticsex_matchall)
 print(differences_unkown)
```

```{r}
#double check for assignment of the genetic sex. 
rows_to_remove <- rowSums(is.na(df_final_filtered_geneticsex_matchall)) == 2

df_final_filtered_geneticsex_matchall2 <- df_final_filtered_geneticsex_matchall[!rows_to_remove, ]

differences_NA <- setdiff(df_final_filtered_geneticsex_matchall, df_final_filtered_geneticsex_matchall2)
 print(differences_NA)
```

```{r}
#Filtering: check if sdCT <=0.3, otherwise delete sample.
df_final_means <- df_final_filtered_geneticsex_matchall2 |>
  group_by(SampleName, date, plate_no ) |>
  summarise(
    CT_SL_mean = mean(c(Zwei_hoch_ddCT_VSSC, Zwei_hoch_ddCT_SL4108_intron, Zwei_hoch_ddCT_SL3442), na.rm = TRUE),
    sd_SL_CT = sd(c(Zwei_hoch_ddCT_VSSC, Zwei_hoch_ddCT_SL4108_intron, Zwei_hoch_ddCT_SL3442), na.rm = TRUE),
  .groups = "drop"
     )

df_final_means_cleaned <- df_final_means[complete.cases(df_final_means) & df_final_means$sd_SL_CT <= 0.3, ]

df_final_filtered_sex <- left_join(
  df_final_means_cleaned,
  df_final_filtered_geneticsex_matchall2,
  by = c("SampleName", "date", "plate_no")
)
differences_sd_mean <- setdiff(df_final_means, df_final_means_cleaned)
 print(differences_sd_mean)
```

```{r}
# final result table
most_common_word2 <- function(...) {
  word_counts <- table(c(...))
  most_common <- names(which.max(word_counts))
  if (most_common == "unknown") {
    return(NA)
  } else {
    return(most_common)
  }
}

df_final_filtered_sex2 <- df_final_filtered_sex %>%
  mutate(
    genetic_sex = pmap_chr(select(., starts_with("genetic_sex_")), most_common_word2)
  ) %>%
  filter(!is.na(genetic_sex))

print(df_final_filtered_sex2)

write.xlsx(df_final_filtered_sex2, "Supplement_table_final_results.xlsx", rowNames = FALSE)

```

```{r}
# Do the genetic sex and the phenotypic sex match in the different haplotypes?
summary_sexcounts <- df_final_filtered_sex2 |>
  group_by(haplotype, match_status = case_when(
    genetic_sex == sex & genetic_sex != "unknown" ~ "match",
    genetic_sex != sex & genetic_sex != "unknown" ~ "no match",
    genetic_sex == "unknown" ~ "unknown"
  )) |>
  summarize(count = n(), .groups = "drop")

print(summary_sexcounts)

summary_sexcounts_develop <- df_final_filtered_sex2 |>
  group_by(haplotype, developmental_stage, match_status = case_when(
    genetic_sex == sex & genetic_sex != "unknown" ~ "match",
    genetic_sex != sex & genetic_sex != "unknown" ~ "no match",
    genetic_sex == "unknown" ~ "unknown"
  )) |>
  summarize(count = n(), .groups = "drop")

print(summary_sexcounts_develop)

# sample size count genetic male and female in HT2
count_female_male_HT2 <- df_final_filtered_sex2 |>
  filter(haplotype == "HT2") |>
  count(sex)

print(count_female_male_HT2)

```

Prozentanteil genetischer Männchen und phänotpyischer Weibchen berechnen:

```{r}
#percentage of genetic males and phenotypic females
#HT1S:
HT1S_male_percentage <- summary_sexcounts[2, "count"]/(summary_sexcounts[1, "count"]+summary_sexcounts[2, "count"])*100

#HT1:#bias in the data due to relationship
HT1_male_percentage <- summary_sexcounts[5, "count"]/(summary_sexcounts[4, "count"]+summary_sexcounts[5, "count"])*100
print(HT1S_male_percentage)
print(HT1_male_percentage)

#HT1_adult: only adult data
HT1_male_percentage_adult <- summary_sexcounts_develop[6, "count"]/(summary_sexcounts_develop[5, "count"]+summary_sexcounts_develop[6, "count"])*100
print(HT1_male_percentage_adult)
```

```{r}
#statistic: Is there a bias in the data before and after the filterstepts between haplotypes and developental stages? Is there a significant difference of deleted samples between the groups?
sample_size_data_startuniq_chi2 <- combined_info_uniq |>
  group_by(haplotype) |>
  summarise(sample_size = n(), .groups = "drop")
sample_size_data_startuniq_chi2

sample_size_data_end <- df_final_filtered_sex2 |>
  group_by(haplotype) |>
  summarise(sample_size_end = n(), .groups = "drop")
sample_size_data_end
sample_size_data_compare <- left_join(sample_size_data_startuniq_chi2, sample_size_data_end,
 by = c("haplotype")) 
sample_size_data_compare

adult <- as.table(rbind(c(26, 25), c(19, 19)))
dimnames(adult) <- list(haplotype= c("HT1", "HT2"),
                    filter = c("before","after"))
chi2_adult <-chisq.test(adult)
chi2_adult$observed
chi2_adult


larvae <- as.table(rbind(c(48, 39), c(11, 10)))
dimnames(larvae) <- list(haplotype= c("HT1", "HT2"),
                    filter = c("before","after"))
chi2_larvae <- chisq.test(larvae)
chi2_larvae$observed
chi2_larvae
all <- as.table(rbind(c(74, 64), c(30, 29)))
dimnames(all) <- list(haplotype= c("HT1", "HT2"),
                    filter = c("before","after"))
chi2_all <-chisq.test(all)
chi2_all$observed
chi2_all
```

```{r}
#visualisation of the results:
#first only HT2 mean for validation
subs_HT2 <- df_final_filtered_sex2 |>
  filter(haplotype == "HT2")
sample_size_data_HT2 <- subs_HT2 |>
  group_by(sex) |>
  summarise(sample_size = n(), .groups = "drop")
print(sample_size_data_HT2)

summary_table <- function(data, column_name) {
  result <- data |>
    group_by(haplotype, genetic_sex) |>
    summarise(
      Mean = mean(.data[[column_name]], na.rm = TRUE),
      Median = median(.data[[column_name]], na.rm = TRUE),
      SD = sd(.data[[column_name]], na.rm = TRUE), .groups = "drop"
    )
  return(result)
}

summary_table_HT2mean <- summary_table(df_final_filtered_sex2, "CT_SL_mean")

print(summary_table_HT2mean)

pHT2 <- ggplot(subs_HT2, aes(x = sex, y = CT_SL_mean, fill = sex)) +
  geom_boxplot() +
  labs(fill = "genotype") +
  scale_y_continuous(breaks = c(0.25, 0.5, 0.75, 1, 1.25), name = "DNA abundance/autosome and female (ddCT)") +
  geom_hline(yintercept = 1, linetype = 2, color = "gold") +
  geom_hline(yintercept = 0.5, linetype = 2, color = "steelblue") + 
  scale_fill_manual(values = c("gold", "steelblue")) +
  theme(plot.title = element_text(hjust = 0.5)) +
     geom_text(
    aes(x = sex, y = 0.25, label = paste("n =", sample_size)),
    position = position_dodge2 (width = 0.9),
    vjust = -1, size = 3.5, hjust = 0.5, 
    data = sample_size_data_HT2
)

pHT2
```

```{r}
#final visualisation of reference HT2 samples mean and split by x-linked marker
reihenfolge <- c("HT1S", "HT1", "HT2")

df_final_filtered_sex2$haplotype  <- factor(df_final_filtered_sex2$haplotype, levels = reihenfolge)
get_fill_color <- function(sex) {
  if (sex == "male") {
    return("steelblue")
  } else if (sex == "female") {
    return("gold")
  } else {
    return("gray")
  }
}
pALHT2 <- ggplot(subs_HT2, aes(x = haplotype, y = Zwei_hoch_ddCT_AL, fill = genetic_sex)) +
  geom_boxplot() +
  labs(title = "autosomal-linked marker", fill = "genetic sex") +
  scale_y_continuous(breaks = c(0.25, 0.5, 0.75, 1, 1.25), name = "DNA abundance/autosome and female (ddCT)") +
  geom_hline(yintercept = 1, linetype = 2, color = "gold") +
  geom_hline(yintercept = 0.5, linetype = 2, color = "steelblue") + 
      scale_fill_manual(values = sapply(subs_HT2$genetic_sex_VSSC, get_fill_color)) +  
  theme(plot.title = element_text(hjust = 0.5))
pALHT2

reihenfolge <- c("HT1S", "HT1", "HT2")

subs_HT2_filteredVSSC <- 
subs_HT2 |>
  filter(is.finite(Zwei_hoch_ddCT_VSSC))
sample_size_data_HT2VSSC <- subs_HT2_filteredVSSC |>
  group_by(genetic_sex, haplotype) |>
  summarise(sample_size = n(), .groups = "drop")
print(sample_size_data_HT2VSSC)

pHT2VSSC <- ggplot(subs_HT2 |> drop_na(Zwei_hoch_ddCT_VSSC), aes(x = haplotype, y = Zwei_hoch_ddCT_VSSC, fill = genetic_sex)) +
   geom_boxplot() +
labs(fill = "genetic sex") +
  scale_y_continuous(breaks = c(0.25, 0.5, 0.75, 1, 1.25), name = "DNA abundance/autosome and female (ddCT)") +
  geom_hline(yintercept = 1, linetype = 2, color = "gold") +
  geom_hline(yintercept = 0.5, linetype = 2, color = "steelblue") + 
    scale_fill_manual(values = sapply(subs_HT2$genetic_sex, get_fill_color)) +
  theme(plot.title = element_text(hjust = 0.5)) +
    geom_text(
    aes(x = haplotype, y = 0.25, label = paste("n =", sample_size)),
    position = position_dodge2 (width = 0.9),
    vjust = -1, size = 3.5, hjust = 0.5, 
    data = sample_size_data_HT2VSSC
)

pHT2VSSC

subs_HT2_filtered3442 <- subs_HT2 |>
  filter(is.finite(Zwei_hoch_ddCT_SL3442))
sample_size_data_HT2SL3442 <- subs_HT2_filtered3442 |>
  group_by(genetic_sex, haplotype) |>
  summarise(sample_size = n(), .groups = "drop")
print(sample_size_data_HT2SL3442)

pHT23442 <- ggplot(subs_HT2|> drop_na(Zwei_hoch_ddCT_SL3442), aes(x = haplotype, y = Zwei_hoch_ddCT_SL3442, fill = genetic_sex)) +
  geom_boxplot() +
  labs(fill = "genetic sex") +
  scale_y_continuous(breaks = c(0.25, 0.5, 0.75, 1, 1.25), name = "DNA abundance/autosome and female (ddCT)") +
  geom_hline(yintercept = 1, linetype = 2, color = "gold") +
  geom_hline(yintercept = 0.5, linetype = 2, color = "steelblue") + 
      scale_fill_manual(values = sapply(subs_HT2$genetic_sex, get_fill_color)) +
  theme(plot.title = element_text(hjust = 0.5)) +
    geom_text(
    aes(x = haplotype, y = 0.25, label = paste("n =", sample_size)),
    position = position_dodge2 (width = 0.9),
    vjust = -1, size = 3.5, hjust = 0.5, 
    data = sample_size_data_HT2SL3442
)
pHT23442

subs_HT2_filtered4108 <- subs_HT2 |>
  filter(is.finite(Zwei_hoch_ddCT_SL4108_intron))
sample_size_data_HT2SL4108_intron <- subs_HT2_filtered4108 |>
  group_by(genetic_sex, haplotype) |>
  summarise(sample_size = n(), .groups = "drop")
print(sample_size_data_HT2SL4108_intron)

pHT24108 <- ggplot(subs_HT2|> drop_na(Zwei_hoch_ddCT_SL4108_intron), aes(x = haplotype, y = Zwei_hoch_ddCT_SL4108_intron,fill = genetic_sex)) +
  geom_boxplot() +
  labs(fill = "genetic sex") +
  scale_y_continuous(breaks = c(0.25, 0.5, 0.75, 1, 1.25), name = "DNA abundance/autosome and female (ddCT)") +
  geom_hline(yintercept = 1, linetype = 2, color = "gold") +
  geom_hline(yintercept = 0.5, linetype = 2, color = "steelblue") + 
      scale_fill_manual(values = sapply(subs_HT2$genetic_sex, get_fill_color)) +
  theme(plot.title = element_text(hjust = 0.5)) +
    geom_text(
    aes(x = haplotype, y = 0.25, label = paste("n =", sample_size)),
    position = position_dodge2 (width = 0.9),
    vjust = -1, size = 3.5, hjust = 0.5, 
    data = sample_size_data_HT2SL4108_intron
)
pHT24108

subs_HT2_long <- subs_HT2 |>
  pivot_longer(cols = starts_with("Zwei_hoch_ddCT"), names_to = "gene", values_to = "value") |>
  mutate(gene = case_when(
    gene == "Zwei_hoch_ddCT_VSSC" ~ "VSSC",
    gene == "Zwei_hoch_ddCT_SL3442" ~ "SL3442",
    gene == "Zwei_hoch_ddCT_SL4108_intron" ~ "SL4108_intron",
    TRUE ~ gene
  ))

subs_HT2_filtered <- subs_HT2_long |>
  filter(gene %in% c("VSSC", "SL3442", "SL4108_intron"))
subs_HT2_long$gene <- factor(subs_HT2_long$gene, levels = c("VSSC", "SL3442", "SL4108_intron"))


p_combined <- ggplot(subs_HT2_filtered, aes(x = sex, y = value, fill = genetic_sex)) +
  geom_boxplot(position = position_dodge(0.8)) +
  labs(fill = "genetic sex") +
  scale_y_continuous(breaks = c(0.25, 0.5, 0.75, 1, 1.25), name = "DNA abundance/autosome and female (ddCT)") +
  geom_hline(yintercept = 1, linetype = 2, color = "gold") +
  geom_hline(yintercept = 0.5, linetype = 2, color = "steelblue") + 
  scale_fill_manual(values = sapply(c("male", "female"), get_fill_color)) + 
  theme(plot.title = element_text(hjust = 0.5)) + 
  facet_grid(. ~ gene, scales = "free_y", space = "free", switch = "x")

print(p_combined)

subs_HT2_final <- subs_HT2_filtered |>
  select(SampleName, CT_SL_mean, sex, haplotype, genetic_sex) |>
  pivot_longer(CT_SL_mean, names_to = "gene", values_to = "value") |>
  mutate(gene = case_when(
    gene == "CT_SL_mean" ~ "mean",
    TRUE ~ gene
  )) |>
  distinct()

subs_HT2_filtered_red <- subs_HT2_filtered |>
  select(SampleName, sex, haplotype, genetic_sex, gene, value)
subs_HT2_final2 <- bind_rows(subs_HT2_final, subs_HT2_filtered_red)

sample_sizes_HT2final <- subs_HT2_final2 |>
  filter(!is.na(value)) |>
  filter(!is.na(sex) & !is.na(gene)) |>
  group_by(gene, genetic_sex, sex) |>
  summarise(sample_size = n(), .groups = "drop")
sample_sizes_HT2final

plotHT2_final <- ggplot(subs_HT2_final2, aes(x = sex, y = value, fill = genetic_sex)) +
  geom_boxplot(position = position_dodge(0.8)) +
  labs(fill = "genetic sex", x= "phenotypic sex") +
  scale_y_continuous(breaks = c(0.25, 0.5, 0.75, 1, 1.25), name = "DNA abundance/autosome and female (ddCT)") +
  geom_hline(yintercept = 1, linetype = 2, color = "gold") +
  geom_hline(yintercept = 0.5, linetype = 2, color = "steelblue") + 
  scale_fill_manual(values = sapply(c("male", "female"), get_fill_color)) + 
  theme(plot.title = element_text(hjust = 0.5))+
  geom_text(
    aes(x = sex, y = 0.15, label = paste("n =", sample_size)),
    position = position_dodge2 (width = 0.9),
    vjust = -1, size = 3.5, hjust = 0.5, 
    data = sample_sizes_HT2final
  )+ 
  facet_grid(. ~ gene, scales = "free_y", space = "free", switch = "x")+
  theme_minimal() + 
  theme(panel.background = element_rect(fill = NA))

plotHT2_final
ggsave("Figure_2.png", plot = plotHT2_final, width = 10, height = 6, units = "in", dpi = 600)
ggsave("Figure_2.jpg", plot = plotHT2_final, width = 10, height = 6, units = "in", dpi = 600)
```

```{r}
#summary table for mean values
summary_table <- function(data, column_name) {
  result <- data |>
    group_by(haplotype, genetic_sex) |>
    summarise(
      Mean = mean(.data[[column_name]], na.rm = TRUE),
      Median = median(.data[[column_name]], na.rm = TRUE),
      SD = sd(.data[[column_name]], na.rm = TRUE), .groups = "drop")
  return(result)
}

summary_table_VSSC <- summary_table(df_final_filtered_sex2, "Zwei_hoch_ddCT_VSSC")

print(summary_table_VSSC)
summary_table_SL3442 <- summary_table(df_final_filtered_sex2, "Zwei_hoch_ddCT_SL3442")

print(summary_table_SL3442)
summary_table_SL4108_intron <- summary_table(df_final_filtered_sex2, "Zwei_hoch_ddCT_SL4108_intron")

print(summary_table_SL4108_intron)

summary_table_mean <- function(data, column1, column2, column3) {
  result <- data |>
    group_by(haplotype, genetic_sex) |>
    summarise(
      Mean_combined = mean(c_across(all_of(c(column1, column2, column3))), na.rm = TRUE),
      Median_combined = median(c_across(all_of(c(column1, column2, column3))), na.rm = TRUE),
      SD_combined = sd(c_across(all_of(c(column1, column2, column3))), na.rm = TRUE),
      .groups = "drop"
    )
  return(result)
}

summary_table_CT_SL_mean <- summary_table_mean(df_final_filtered_sex2, "Zwei_hoch_ddCT_VSSC", "Zwei_hoch_ddCT_SL3442", "Zwei_hoch_ddCT_SL4108_intron")


print(summary_table_CT_SL_mean)

```

```{r}
#visualisation: boxplots of HT1S, HT1 and HT2 split by x-linked marker
reihenfolge <- c("HT1S", "HT1", "HT2")

df_final_filtered_sex2$haplotype  <- factor(df_final_filtered_sex2$haplotype, levels = reihenfolge)
get_fill_color <- function(sex) {
  if (sex == "male") {
    return("steelblue")
  } else if (sex == "female") {
    return("gold")
  } else {
    return("gray")
  }
}
pAL <- ggplot(df_final_filtered_sex2, aes(x = haplotype, y = Zwei_hoch_ddCT_AL, fill = genetic_sex)) +
  geom_boxplot() +
  labs(title = "autosomal-linked marker", fill = "genetic sex") +
  scale_y_continuous(breaks = c(0.25, 0.5, 0.75, 1, 1.25), name = "DNA abundance/autosome and female (ddCT)") +
  geom_hline(yintercept = 1, linetype = 2, color = "gold") +
  geom_hline(yintercept = 0.5, linetype = 2, color = "steelblue") + 
      scale_fill_manual(values = sapply(df_final_filtered_sex2$genetic_sex_VSSC, get_fill_color)) +  # Setze die Fill-Farben
  theme(plot.title = element_text(hjust = 0.5))
pAL

reihenfolge <- c("HT1S", "HT1", "HT2")

df_final_filtered_sex2_filteredVSSC <- 
df_final_filtered_sex2 |>
  filter(is.finite(Zwei_hoch_ddCT_VSSC))
sample_size_data_VSSC <- df_final_filtered_sex2_filteredVSSC |>
  group_by(genetic_sex, haplotype) |>
  summarise(sample_size = n(), .groups = "drop")
print(sample_size_data_VSSC)

pVSSC <- ggplot(df_final_filtered_sex2 |> drop_na(Zwei_hoch_ddCT_VSSC), aes(x = haplotype, y = Zwei_hoch_ddCT_VSSC, fill = genetic_sex)) +
   geom_boxplot() +
labs(title = "sex-linked marker VSSC", fill = "genetic sex") +
  scale_y_continuous(breaks = c(0.25, 0.5, 0.75, 1, 1.25), name = "DNA abundance/autosome and female (ddCT)") +
  geom_hline(yintercept = 1, linetype = 2, color = "gold") +
  geom_hline(yintercept = 0.5, linetype = 2, color = "steelblue") + 
    scale_fill_manual(values = sapply(df_final_filtered_sex2$genetic_sex, get_fill_color)) +  
  theme(plot.title = element_text(hjust = 0.5)) +
    geom_text(
    aes(x = haplotype, y = 0.25, label = paste("n =", sample_size)),
    position = position_dodge2 (width = 0.9),
    vjust = -1, size = 3.5, hjust = 0.5, 
    data = sample_size_data_VSSC
)

pVSSC

df_final_filtered_sex2_filtered3442 <- df_final_filtered_sex2 |>
  filter(is.finite(Zwei_hoch_ddCT_SL3442))
sample_size_data_SL3442 <- df_final_filtered_sex2_filtered3442 |>
  group_by(genetic_sex, haplotype) |>
  summarise(sample_size = n(), .groups = "drop")
print(sample_size_data_SL3442)

p3442 <- ggplot(df_final_filtered_sex2|> drop_na(Zwei_hoch_ddCT_SL3442), aes(x = haplotype, y = Zwei_hoch_ddCT_SL3442, fill = genetic_sex)) +
  geom_boxplot() +
  labs(title = "sex-linked marker SL3442", fill = "genetic sex") +
  scale_y_continuous(breaks = c(0.25, 0.5, 0.75, 1, 1.25), name = "DNA abundance/autosome and female (ddCT)") +
  geom_hline(yintercept = 1, linetype = 2, color = "gold") +
  geom_hline(yintercept = 0.5, linetype = 2, color = "steelblue") + 
      scale_fill_manual(values = sapply(df_final_filtered_sex2$genetic_sex, get_fill_color)) +  
  theme(plot.title = element_text(hjust = 0.5)) +
    geom_text(
    aes(x = haplotype, y = 0.25, label = paste("n =", sample_size)),
    position = position_dodge2 (width = 0.9),
    vjust = -1, size = 3.5, hjust = 0.5, 
    data = sample_size_data_SL3442
)
p3442

df_final_filtered_sex2_filtered4108 <- df_final_filtered_sex2 |>
  filter(is.finite(Zwei_hoch_ddCT_SL4108_intron))
sample_size_data_SL4108_intron <- df_final_filtered_sex2_filtered4108 |>
  group_by(genetic_sex, haplotype) |>
  summarise(sample_size = n(), .groups = "drop")
print(sample_size_data_SL4108_intron)

p4108 <- ggplot(df_final_filtered_sex2|> drop_na(Zwei_hoch_ddCT_SL4108_intron), aes(x = haplotype, y = Zwei_hoch_ddCT_SL4108_intron, fill = genetic_sex)) +
  geom_boxplot() +
  labs(title = "sex-linked marker SL4108", fill = "genetic sex") +
  scale_y_continuous(breaks = c(0.25, 0.5, 0.75, 1, 1.25), name = "DNA abundance/autosome and female (ddCT)") +
  geom_hline(yintercept = 1, linetype = 2, color = "gold") +
  geom_hline(yintercept = 0.5, linetype = 2, color = "steelblue") + 
      scale_fill_manual(values = sapply(df_final_filtered_sex2$genetic_sex, get_fill_color)) +
  theme(plot.title = element_text(hjust = 0.5)) +
    geom_text(
    aes(x = haplotype, y = 0.25, label = paste("n =", sample_size)),
    position = position_dodge2 (width = 0.9),
    vjust = -1, size = 3.5, hjust = 0.5, 
    data = sample_size_data_SL4108_intron
)
p4108

```

```{r}
#final figure for all haplotypes, only mean
sample_size_data <- df_final_filtered_sex2 |>
  group_by(haplotype, genetic_sex) |>
  summarise(sample_size = n(), .groups = "drop")

pCTmean2 <- ggplot(df_final_filtered_sex2, aes(x = genetic_sex, y = CT_SL_mean)) +
  geom_boxplot(aes(fill = sex)) +
  labs(fill = "phenotypic sex", x = "genotype") +
  scale_y_continuous(breaks = c(0.25, 0.5, 0.75, 1, 1.25), name = "DNA abundance/autosome and female (ddCT)") +
  geom_hline(yintercept = 1, linetype = 2, color = "gold") +
  geom_hline(yintercept = 0.5, linetype = 2, color = "steelblue") + 
  scale_fill_manual(values = sapply(df_final_filtered_sex2$genetic_sex, get_fill_color))+
  theme(plot.title = element_text(hjust = 0.5)) +
  geom_text(
    aes(x = genetic_sex, y = 0.15, label = paste("n =", sample_size)),
    position = position_dodge2 (width = 0.9),
    vjust = -1, size = 3.5, hjust = 0.5, 
    data = sample_size_data
  )+ 
  facet_grid(. ~ haplotype, scales = "free_y", space = "free", switch = "x")+
  scale_x_discrete(labels = c("female" = "XX", "male" = "XY/X0"))+
  theme_minimal() + 
  theme(panel.background = element_rect(fill = NA))

pCTmean2
ggsave("Figure_3.pdf", plot = pCTmean2, width = 10, height = 6, units = "in", dpi = 600)
```

```{r}
#final figure3_revised for all haplotypes, only mean
sample_size_data <- df_final_filtered_sex2 %>%
  group_by(haplotype, sex) %>%
  summarise(sample_size = n(), .groups = "drop")

pCTmean2rev_jitter_clean <- ggplot(df_final_filtered_sex2, aes(x = haplotype, y = CT_SL_mean, color = sex)) +
  geom_jitter(position = position_jitterdodge(dodge.width = 0.1), alpha = 0.8, size = 4) +  
  labs(color = "phenotypic Sex", x = "haplotype", y = "DNA abundance/autosome and female (ddCT)") +
  scale_y_continuous(breaks = c(0.25, 0.5, 0.75, 1, 1.25)) +
  geom_hline(yintercept = 1, linetype = 2, color = "gold") +
  geom_hline(yintercept = 0.5, linetype = 2, color = "steelblue") +
  scale_color_manual(values = c("gold", "steelblue")) + 
  theme_minimal() + 
  theme(panel.background = element_rect(fill = NA),
    panel.spacing = unit(0.5, "lines")) + 
  scale_x_discrete(labels = c("HT1*", "HT1", "HT2"))  

pCTmean2rev_jitter_clean
ggsave("Figure_3_rev.pdf", plot = pCTmean2rev_jitter_clean, width = 10, height = 6, units = "in", dpi = 600)
ggsave("Figure_3_rev.jpg", plot = pCTmean2rev_jitter_clean, width = 10, height = 6, units = "in", dpi = 600)

```

```{r}
#HT1 families
#count sex within the offspring of the different families
df_final_filtered_sex2_family <- df_final_filtered_sex2 |>
  mutate(family = case_when(
    grepl("^19Gue145", SampleName) & developmental_stage == "larvae" ~ 1,
    grepl("^19Gue161", SampleName) & developmental_stage == "larvae" ~ 2,
    grepl("^19Gue181", SampleName) & developmental_stage == "larvae" ~ 3,
    grepl("^23Bue202", SampleName) & developmental_stage == "larvae" ~ 4,
    grepl("^23Bue233", SampleName) & developmental_stage == "larvae" ~ 5,
    grepl("^23Bue252", SampleName) & developmental_stage == "larvae" ~ 6,
    TRUE ~ NA_real_
  ))

HT1_families <- df_final_filtered_sex2_family |>
  filter(!is.na(family))
HT1_families

family_sex_counts <- HT1_families |>
  group_by(family, genetic_sex) |>
  summarise(count = n(),.groups = "drop")

print(family_sex_counts)

pHT1families <- ggplot(family_sex_counts, aes(x = factor(family), y = count, fill = genetic_sex)) +
  geom_bar(stat = "identity", width = 0.75) +
  labs(x = "family", y = "number of individuals", fill = "genotype") +
  scale_fill_manual(values = c("gold", "steelblue"),    
                    labels = c("female" = "XX", "male" = "XY/X0")) +
  scale_x_discrete(labels = c("1" = "1", "2" = "2", "3" = "3", "4" = "4", "5" = "5", "6" = "6")) +
  scale_y_continuous(breaks = c(2, 4, 6, 8, 10))+ 
  theme_minimal() + 
  theme(panel.background = element_rect(fill = NA))

print(pHT1families)
ggsave("Figure_4_rev.jpg", plot = pHT1families, width = 10, height = 6, units = "in", dpi = 600)

write.xlsx(HT1_families, "Supplement_table_pHT1families.xlsx", rowNames = FALSE)
```
